# Supplementary material for: Effect of water temperature and fish biomass on environmental DNA shedding, degradation, and size distribution
Source: Ecol Evol. 2019 Jan 21;9(3):1135–46. doi: 10.1002/ece3.4802 (PMC6374661; doi:10.1002/ece3.4802)
Supplement: Supplementary file 2 [file ECE3-9-1135-s002.xlsx]

## Sheet: Table S1
Table S1. Detailed information about the tank experiments and the raw values for water temperature in each tank (The fish were removed from each tank at "Day 0").
Date		Day	Fish size	Tanks in 13℃				Tanks in 18℃				Tanks in 23℃				Tanks in 28℃
				Tank1	Tank2	Tank3	Tank4	Tank1	Tank2	Tank3	Tank4	Tank1	Tank2	Tank3	Tank4	Tank1	Tank2	Tank3	Tank4
2016-06-10	09:48:00	-4	Medium	15.6	14.1	14.4	15.4	18.1	18.7	17.8	16.7	23.9	24.3	24.7	23.9	27	26.1	25.8	24.5
2016-06-11	09:32:00	-3	Medium	14.3	13.6	13.4	13.3	17.5	18	17.6	17.2	24.5	24.2	22.3	22.1	28.4	28.3	28.2	28.1
2016-06-12	09:32:00	-2	Medium	13.8	13.8	13.4	13.2	17.8	18.6	18.2	17.8	23.1	23.1	22.9	23	29.1	28.9	28.3	28
2016-06-13	09:48:00	-1	Medium	14.2	14	13.8	13.4	19.1	18.7	18.5	18.3	23.5	23.6	22.5	22.3	27.3	27.5	28.5	28.4
2016-06-14	09:30:00	0	Medium	13.6	12.6	12.9	12.4	18.5	18.8	18.3	17.9	22.5	23	23.9	22.7	26.8	27.9	27.7	27.5
2016-06-15	09:22:00	1	Medium	12.8	13	12.9	12.5	16.8	16.8	17.5	17.1	22.7	22.7	22.7	22.3	29.1	29.1	29.1	28.9
2016-06-16	09:06:00	2	Medium	13.2	13.2	12.6	12.3	17.1	17.1	17.1	17.1	23.6	23.6	23.5	23.5	28.7	28.6	27.9	27.8
2016-06-17	09:03:00	3	Medium	13.2	13.2	12.8	12.7	17.1	17.3	17.3	17.1	22.8	23	23.1	23	27.9	28	28.3	28.3
2016-06-18	09:05:00	4	Medium	13.2	13.2	13.2	12.8	17.3	17.3	17.3	17.3	23.8	23.8	22.3	22.1	27.5	27.5	28.4	28.5
2016-06-19	09:00:00	5	Medium	13.1	13.1	13.1	12.9	17.2	17.4	17.6	17.4	22.7	22.7	22.2	22	28.7	28.5	28	28
2016-06-20	09:03:00	6	Medium	13.1	13.1	13	12.8	17.2	17.4	17.6	17.2	24	24.2	22.4	22.4	28.9	28.9	27.9	27.9
2016-06-21	08:40:00	7	Medium	13.3	13.5	12.8	12.4	17.1	17.2	17.4	17.2	24.2	24.2	23.7	23.7	28.3	28.2	28.5	28.6
2016-06-22	09:03:00	8	Medium	13.7	13.7	13	12.6	17.3	17.3	17.6	17.3	24.3	24.3	24.2	24	28.5	28.5	28.1	28.1
2016-06-23	10:40:00	9	Medium	13.6	13.6	13.2	13.1	17.4	17.5	17.5	17.3	24.1	24.2	24.1	24
2017-01-18	09:00:00	-6	Large	13.5	13.5	12.5	12.5	17.5	17.3	17.1	17.9
2017-01-19	08:30:00	-5	Large	13	12.9	13.2	13.3	18.2	18.2	18	18.5
2017-01-20	09:00:00	-4	Large	13.2	13.1	13.3	13.4	17.9	17.7	16.7	17.1
2017-01-21	09:30:00	-3	Large	12.9	12.9	13.1	13.2	16.5	16.9	18.1	17.9
2017-01-22	09:00:00	-2	Large	12.8	12.8	13	13.1	18	17.8	18	18.3
2017-01-23	09:00:00	-1	Large	12.6	12.5	12.8	12.9	17.8	17.5	17.7	18.2
2017-01-24	09:07:00	0	Large	13.5	13.6	13.6	13.3	17.6	17.3	17.3	17.9
2017-01-25	10:00:00	1	Large	12.5	12.4	12.9	13	18	17.7	16.9	16.9
2017-01-26	09:29:00	2	Large	12.6	12.5	12.5	12.7	18	17.7	17.8	17.9
2017-01-27	09:46:00	3	Large	12.5	12.4	12.5	12.7	18	17.7	17.8	17.8
2017-01-28	09:44:00	4	Large	12.5	12.4	12.8	12.9	18.1	17.7	17.8	17.9
2017-02-01	09:20:00	-6	Large									24.3	21.1	19.3	20.9
2017-02-02	09:30:00	-5	Large									24.9	23.7	24.1	23.9
2017-02-03	09:30:00	-4	Large									23.9	22.7	23	22.9
2017-02-04	09:20:00	-3	Large									23.5	22.3	23.3	23.2
2017-02-05	09:30:00	-2	Large									23.5	22.2	22.8	22.8
2017-02-06	12:14:00	-1	Large									22.9	22	23.7	23.6
2017-02-07	09:10:00	0	Large									23.1	22	23.3	23.2
2017-02-08	09:00:00	1	Large									23.3	22.9	23.2	23.3
2017-02-09	09:54:00	2	Large									23.3	22.9	23.2	23.5
2017-02-10	10:00:00	3	Large									23.3	22.9	23.2	23.4
2017-02-11	10:02:00	4	Large									23.2	22.8	23.1	23.3
2017-02-18	10:49:00	-6	Large														26.5	27.2	26.4
2017-02-19	10:10:00	-5	Large														26.8	27.2	26.3
2017-02-20		-4	Large
2017-02-21	09:00:00	-3	Large														25.6	26.8	25.9
2017-02-22		-2	Large
2017-02-23	12:14:00	-1	Large														26.8	27.8	26.8
2017-02-24	09:00:00	0	Large														30.7	26.8	26
2017-02-25	10:58:00	1	Large														26.3	26	26.1
2017-02-26	10:58:00	2	Large														27.5	26.9	26.9
2017-02-27	10:55:00	3	Large														27.8	26.8	26.6
2017-02-28	10:57:00	4	Large														24.3	25.5	25.1
2017-06-15	09:00:00	-7	Small	15.4	14.1	14.9	14.5	17.3	17.3	17.2	17.1
2017-06-16	09:00:00	-6	Small	15.4	14.4	15.1	14.8	17.4	17.3	17.5	17.2
2017-06-17	10:00:00	-5	Small	14.3	14.3	15.2	14.3	17.9	17.8	17.1	17.4
2017-06-18	09:50:00	-4	Small	14.5	14.8	15.1	15.2	17.8	17.5	17.2	17.5
2017-06-19	09:00:00	-3	Small	14.5	14.6	15.2	15	18.1	17.7	17.5	17.2
2017-06-20	09:00:00	-2	Small	13.4	13.9	13.4	14.8	18.1	17.6	17.5	17.9
2017-06-21	13:00:00	-1	Small	13.6	13.9	13.3	14.4	18.1	17.9	17.3	17.9
2017-06-22	09:44:00	0	Small	13.8	13.9	13.2	13.9	17.5	18.5	17.2	17.7
2017-06-23	05:52:00	1	Small	13.7	13.3	13.9	13.5	16.9	16.6	17.8	17.9
2017-06-24	10:07:00	2	Small	13.6	13.3	13.5	13.3	17.2	16.9	18	18.2
2017-06-25	10:03:00	3	Small	13.9	13.6	13.5	13.2	17.4	17.1	17.5	17.6
2017-06-26	10:02:00	4	Small	13.9	13.5	13.5	13.2	17.5	17.2	18	18.1
2017-07-04	09:00:00	-7	Small									23.9	23.6	23.6	23.8	27.9	27.5	27.4	27.5
2017-07-05	09:00:00	-6	Small									23.6	23.3	23.3	23.5	27.5	27.2	27.8	27.7
2017-07-06	09:00:00	-5	Small									24	23.7	23.7	23.9	27.8	27.5	28.3	28.4
2017-07-07	09:00:00	-4	Small									24	23.7	23.7	23.9	27.6	27.3	28	28.1
2017-07-08	09:00:00	-3	Small									21.6	22	22.3	22.4	28.1	28	28.3	28.5
2017-07-09	09:00:00	-2	Small									21.1	21.7	21.9	22.2	28.2	28	27.8	27.9
2017-07-10	12:47:00	-1	Small									21.3	22.2	22.6	22.4	27.8	27.8	27.9	28.1
2017-07-11	09:17:00	0	Small									21.5	22.1	22.6	22.4	27.9	27.8	28.2	28.3
2017-07-12	10:59:00	1	Small									22.7	22.4	22.5	22.8	28.4	28.1	27.5	27.3
2017-07-13	10:04:00	2	Small									22.9	22.6	22.8	22.5	28	27.8	27	27
2017-07-14	10:02:00	3	Small									23	22.7	22.5	22.8	27.5	27.3	28.3	28.2
2017-07-15	10:00:00	4	Small									22.9	22.6	22.5	22.7	27.6	27.5	28.8	28.4
