# Supplementary material for: Effect of water temperature and fish biomass on environmental DNA shedding, degradation, and size distribution
Source: Ecol Evol. 2019 Jan 21;9(3):1135–46. doi: 10.1002/ece3.4802 (PMC6374661; doi:10.1002/ece3.4802)
Supplement: Supplementary file 3 [file ECE3-9-1135-s003.xlsx]

## Sheet: Table S2
Table S2. Total lengths (TL) and weights of all Japanese Jack Mackerel used in the tank experiments.
Fish size	Temperature	Tank	Total length (cm)				Wet weight (g)
			Fish1	Fish2	Fish3	Mean	Fish1	Fish2	Fish3	Mean
Small	13℃	Tank1	6.4	7	5.9	6.43333	2.43	3.04	2.07	2.51333
Small	13℃	Tank2	6.4	6.3	6.3	6.33333	2.25	2.27	2.21	2.24333
Small	13℃	Tank3	6.2	6	5.5	5.9	2	2.35	2.07	2.14
Small	13℃	Tank4	6.5	6	6.2	6.23333	2.42	1.92	2.19	2.17667
Small	18℃	Tank1	7.1	6.5	5.6	6.4	3.13	2.65	1.57	2.45
Small	18℃	Tank2	6.4	6.5	6.6	6.5	2.21	2.36	2.63	2.4
Small	18℃	Tank3	5.5	6.2	6.2	5.96667	1.65	1.94	2.19	1.92667
Small	18℃	Tank4	6.5	5.5	6.2	6.06667	2.33	1.44	2.16	1.97667
Small	23℃	Tank1	5.5	6.5	6.1	6.03333	1.76	2.08	2.1	1.98
Small	23℃	Tank2	6.7	6.1	5.5	6.1	3.23	1.98	1.99	2.4
Small	23℃	Tank3	6.2	6.5	6.7	6.46667	2.77	2.14	3.05	2.65333
Small	23℃	Tank4	7.1	5.6	6.4	6.36667	2.99	1.85	2.99	2.61
Small	28℃	Tank1	5.5	6.1	6.8	6.13333	1.46	2.35	2.45	2.08667
Small	28℃	Tank2	6.5	5.8	5.7	6	2.45	2.29	1.32	2.02
Small	28℃	Tank3	6	6.5	5.9	6.13333	2.22	3.13	2.8	2.71667
Small	28℃	Tank4	6.7	5.6	5.8	6.03333	2.79	1.88	1.76	2.14333
Medium	13℃	Tank1	10.99	12.46	11.09	11.5133	11.09	14.04	10.31	11.8133
Medium	13℃	Tank2	9.46	13.26	13.9	12.2067	6.06	18.45	22.81	15.7733
Medium	13℃	Tank3	12.05	11.95	13.12	12.3733	11.88	15.39	17.88	15.05
Medium	13℃	Tank4	11.26	11.59	9.92	10.9233	10.68	13.2	7.33	10.4033
Medium	18℃	Tank1	12.16	13	12.47	12.5433	16.12	18.89	15.51	16.84
Medium	18℃	Tank2	12.36	12.52	10.55	11.81	15.21	16.51	9.19	13.6367
Medium	18℃	Tank3	12.88	13.23	11.63	12.58	15.85	19.46	12.73	16.0133
Medium	18℃	Tank4	11.7	9.87	12.42	11.33	13.6	8.18	17.38	13.0533
Medium	23℃	Tank1	12.27	13.41	10.45	12.0433	16.88	19.34	10.76	15.66
Medium	23℃	Tank2	12.47	11.17	11.29	11.6433	14.76	11.09	12.06	12.6367
Medium	23℃	Tank3	12.9	11.45	10.7	11.6833	16.42	10.89	8.54	11.95
Medium	23℃	Tank4	12.2	12.6	10.35	11.7167	17.06	17.99	9.08	14.71
Medium	28℃	Tank1	9.5	12.4	10	10.6333	6.59	17.09	8.78	10.82
Medium	28℃	Tank2	12.6	11.4	11.2	11.7333	17.83	10.78	11.85	13.4867
Medium	28℃	Tank3	12.2	13.25	11.7	12.3833	16.23	17.38	12.03	15.2133
Medium	28℃	Tank4	11.5	9.45	10	10.3167	10.1	6.02	7.01	7.71
Large	13℃	Tank1	26.1	25.8	19.5	23.8	174.4	150	72.9	132.433
Large	13℃	Tank2	20.2	23.3	24.5	22.6667	76.3	114	140.1	110.133
Large	13℃	Tank3	23.2	21.1	18.9	21.0667	127.3	83.8	60.8	90.6333
Large	13℃	Tank4	23.7	23	20.4	22.3667	145.5	115.5	86.6	115.867
Large	18℃	Tank1	21.6	23	21.2	21.9333	96.4	121	87.1	101.5
Large	18℃	Tank2	19.8	25.5	25.2	23.5	87.6	172.2	171.4	143.733
Large	18℃	Tank3	18.2	26.1	21.3	21.8667	65.4	172.6	93.8	110.6
Large	18℃	Tank4	24.5	20.6	17.9	21	133.8	83.8	52.7	90.1
Large	23℃	Tank1	19.6	23.3	17.4	20.1	75.6	111	59.1	81.9
Large	23℃	Tank2	19	23.8	18.3	20.3667	70.1	132.4	80.2	94.2333
Large	23℃	Tank3	20.6	24.2	20.6	21.8	91.3	146.7	89.3	109.1
Large	23℃	Tank4	19.5	21.5	17.7	19.5667	77.9	105.6	68.2	83.9
Large	28℃	Tank1
Large	28℃	Tank2	17.5	22.9	14.7	18.3667	60	130.5	40	76.8333
Large	28℃	Tank3	23.5	21.3	16.5	20.4333	150	110	50	103.333
Large	28℃	Tank4	29.5	22	16	22.5	310	110.1	40	153.367
