# Supplementary material for: Effect of water temperature and fish biomass on environmental DNA shedding, degradation, and size distribution
Source: Ecol Evol. 2019 Jan 21;9(3):1135–46. doi: 10.1002/ece3.4802 (PMC6374661; doi:10.1002/ece3.4802)
Supplement: Supplementary file 4 [file ECE3-9-1135-s004.xlsx]

## Sheet: Table S3
Table S3. R2 values, slopes, and Y intercepts of the calibration curves, and the PCR efficiencies (mean ± 1 SD) for each qPCR experiment performed in this study.
Fish size	N	R2	slope	Y-intercept	PCR efficiency
Small	26	0.994 ± 0.004	-3.473 ± 0.076	42.446 ± 1.055	94.159 ± 2.848
Medium	11	0.994 ± 0.003	-3.479 ± 0.149	42.534 ± 0.873	94.154 ± 5.504
Large	30	0.994 ± 0.004	-3.472 ± 0.079	42.958 ± 0.439	94.179 ± 2.943
