# Supplementary material for: Effect of water temperature and fish biomass on environmental DNA shedding, degradation, and size distribution
Source: Ecol Evol. 2019 Jan 21;9(3):1135–46. doi: 10.1002/ece3.4802 (PMC6374661; doi:10.1002/ece3.4802)
Supplement: Supplementary file 5 [file ECE3-9-1135-s005.xlsx]

## Sheet: Table S4
Table S4. Raw values of the eDNA concentrations in tank samples with GF/F filters.
				eDNA concentration									eDNA concentration									eDNA concentration
				(copies per 2μL sample)									(copies per 2μL sample)									(copies per 2μL sample)
Fish size	Time	Temperature	Tank	Rep1	Rep2	Rep3	Mean		Fish size	Time	Temperature	Tank	Rep1	Rep2	Rep3	Mean		Fish size	Time	Temperature	Tank	Rep1	Rep2	Rep3	Mean
Small	-24	13℃	Tank1	363.423	272.925	210.15	282.166		Medium	-24	13℃	Tank1	2620.07	2439.32	2451.74	2503.71		Large	-24	13℃	Tank1	95911.2	76141.5	71140.1	81064.3
Small	-24	13℃	Tank2	349.497	418.736	475.143	414.459		Medium	-24	13℃	Tank2	5407.07	4833.16	5738.52	5326.25		Large	-24	13℃	Tank2	23355.2	22282.3	21565.4	22401
Small	-24	13℃	Tank3	82.5968	154.305	104.21	113.704		Medium	-24	13℃	Tank3	2714.71	3548.61	3354.85	3206.06		Large	-24	13℃	Tank3	12435.1	10573.8	10249	11086
Small	-24	13℃	Tank4	160.069	152.49	110.167	140.909		Medium	-24	13℃	Tank4	2177.63	1900.63	1926.66	2001.64		Large	-24	13℃	Tank4	46492.7	41812.7	40199.6	42835
Small	-24	18℃	Tank1	30.0277	102.246	52.3889	61.5543		Medium	-24	18℃	Tank1	3480.73	3333.76	2527.56	3114.02		Large	-24	18℃	Tank1	18226.1	21489.6	17331.8	19015.8
Small	-24	18℃	Tank2	346.524	220.703	264.202	277.143		Medium	-24	18℃	Tank2	7804.49	6621.16	6180.51	6868.72		Large	-24	18℃	Tank2	49962.3	44939.2	47591.7	47497.7
Small	-24	18℃	Tank3	324.366	296.775	195.324	272.155		Medium	-24	18℃	Tank3	3393.25	3148.57	3174.96	3238.93		Large	-24	18℃	Tank3	74536.7	70668.5	70672.4	71959.2
Small	-24	18℃	Tank4	926.937	955.952	931.182	938.023		Medium	-24	18℃	Tank4	13153.8	10477.4	10526.3	11385.8		Large	-24	18℃	Tank4	18630	18854	16091.5	17858.5
Small	-24	23℃	Tank1	466.004	357.522	509.184	444.237		Medium	-24	23℃	Tank1	7594.57	7515.47	8107.56	7739.2		Large	-24	23℃	Tank1	7356.63	7576.82	8008.16	7647.2
Small	-24	23℃	Tank2	663.588	590.391	702.348	652.109		Medium	-24	23℃	Tank2	9317.58	9663.85	11631.4	10204.3		Large	-24	23℃	Tank2	3577.64	4002.91	3483.72	3688.09
Small	-24	23℃	Tank3	336.753	178.699	303.447	272.966		Medium	-24	23℃	Tank3	5335.86	5719.23	5377.49	5477.53		Large	-24	23℃	Tank3	176867	188062	191961	185630
Small	-24	23℃	Tank4	70.723	123.094	63.5888	85.802		Medium	-24	23℃	Tank4	20860.9	23023.6	22703.1	22195.9		Large	-24	23℃	Tank4	107738	89293.1	103116	100049
Small	-24	28℃	Tank1	76.1252	182.471	120.901	126.499		Medium	-24	28℃	Tank1	15662.5	16953	14973.2	15862.9		Large	-24	28℃	Tank1
Small	-24	28℃	Tank2	7.98819	38.4373	64.3335	36.9197		Medium	-24	28℃	Tank2	8565.92	8837.91	7680.65	8361.49		Large	-24	28℃	Tank2	262478	233451	255102	250343
Small	-24	28℃	Tank3	208.135	327.474	357.367	297.658		Medium	-24	28℃	Tank3	8437.7	8124.52	8273.32	8278.51		Large	-24	28℃	Tank3	50277.6	49469.4	54998.9	51582
Small	-24	28℃	Tank4	213.633	210.249	338.199	254.027		Medium	-24	28℃	Tank4	906.149	803.264	968.826	892.746		Large	-24	28℃	Tank4	163566	165510	234077	187718
Small	0	13℃	Tank1	417.154	352.785	216.305	328.748		Medium	0	13℃	Tank1	25145.6	23467.7	23514	24042.4		Large	0	13℃	Tank1	511495	453586	449162	471414
Small	0	13℃	Tank2	3279.39	3312.54	3131.08	3241		Medium	0	13℃	Tank2	47980.3	45862.6	49339.9	47727.6		Large	0	13℃	Tank2	26338	25748.3	24982	25689.4
Small	0	13℃	Tank3	2560.75	2252.36	1709.05	2174.05		Medium	0	13℃	Tank3	25529.8	29791.1	26483.2	27268		Large	0	13℃	Tank3	399951	392142	400729	397607
Small	0	13℃	Tank4	947.833	981.699	1071.27	1000.27		Medium	0	13℃	Tank4	22702.6	19725.8	20167.6	20865.4		Large	0	13℃	Tank4	914875	765931	889032	856613
Small	0	18℃	Tank1	516.636	413.484	571.425	500.515		Medium	0	18℃	Tank1	26072.8	35291.6	36147.5	32504		Large	0	18℃	Tank1	98010.3	89951.1	99457.4	95806.3
Small	0	18℃	Tank2	5578.1	5896.87	5806.09	5760.35		Medium	0	18℃	Tank2	61229.9	58299.3	57959.9	59163		Large	0	18℃	Tank2	4642258	4567653	4506572	4572161
Small	0	18℃	Tank3	122.307	191.106	99.7462	137.72		Medium	0	18℃	Tank3	89416.5	91076.9	90985.5	90493		Large	0	18℃	Tank3	320172	339707	326783	328887
Small	0	18℃	Tank4	1688.19	1723.7	1504.13	1638.68		Medium	0	18℃	Tank4	331711	267612	278432	292585		Large	0	18℃	Tank4	83746.9	78801.4	76532.1	79693.5
Small	0	23℃	Tank1	4027.29	3498.71	3763.54	3763.18		Medium	0	23℃	Tank1	147741	143930	144347	145340		Large	0	23℃	Tank1	26262.4	27116.2	27594.2	26990.9
Small	0	23℃	Tank2	10745.8	9968.66	10771.9	10495.4		Medium	0	23℃	Tank2	87919.7	75999.5	86752.6	83557.3		Large	0	23℃	Tank2	370840	358894	367049	365594
Small	0	23℃	Tank3	12105.1	11690.3	12954.8	12250.1		Medium	0	23℃	Tank3	47599.7	54295.2	52874.1	51589.7		Large	0	23℃	Tank3	255798	281088	294633	277173
Small	0	23℃	Tank4	958.699	821.338	793.731	857.923		Medium	0	23℃	Tank4	28622.3	23044.1	22499	24721.8		Large	0	23℃	Tank4	1.24311e+06	1.32154e+06	1.21352e+06	1.25939e+06
Small	0	28℃	Tank1	2681.63	2610.11	2632.02	2641.25		Medium	0	28℃	Tank1	29196.8	31544.5	40269	33670.1		Large	0	28℃	Tank1
Small	0	28℃	Tank2	257.609	257.005	224.925	246.513		Medium	0	28℃	Tank2	20694.7	34416.9	22764.3	25958.6		Large	0	28℃	Tank2	175927	191499	183498	183641
Small	0	28℃	Tank3	1013.32	1096.79	961.739	1023.95		Medium	0	28℃	Tank3	18699.6	19379.3	17925.3	18668.1		Large	0	28℃	Tank3	2.05374e+06	2.04778e+06	2.16353e+06	2.08835e+06
Small	0	28℃	Tank4	308.142	314.838	263.631	295.537		Medium	0	28℃	Tank4	13499.8	14440.3	14646.2	14195.4		Large	0	28℃	Tank4	647828	656941	581820	628863
Small	2	13℃	Tank1	577.447	565.739	481.258	541.481		Medium	2	13℃	Tank1	14350.9	12934.7	15024.2	14103.3		Large	2	13℃	Tank1	276966	273395	292311	280891
Small	2	13℃	Tank2	3726.41	3464.71	3370.48	3520.53		Medium	2	13℃	Tank2	19087.1	21387.1	22843.1	21105.8		Large	2	13℃	Tank2	6691.7	6826.76	7193.95	6904.14
Small	2	13℃	Tank3	2393.1	2181.7	2190.64	2255.15		Medium	2	13℃	Tank3	43813.5	46167.6	43949.1	44643.4		Large	2	13℃	Tank3	132277	102647	94785.3	109903
Small	2	13℃	Tank4	236.274	276.57	138.073	216.972		Medium	2	13℃	Tank4	6622.47	7918.65	6018.69	6853.27		Large	2	13℃	Tank4	228937	194903	188294	204045
Small	2	18℃	Tank1	254.523	248.682	282.302	261.836		Medium	2	18℃	Tank1	18286.7	21089.9	24893.6	21423.4		Large	2	18℃	Tank1	100298	103927	103394	102540
Small	2	18℃	Tank2	1871.91	1548.45	1751.81	1724.06		Medium	2	18℃	Tank2	44617.8	71099.3	56839.8	57519		Large	2	18℃	Tank2	2965166	2.95721e+06	2.92253e+06	2.9483e+06
Small	2	18℃	Tank3	129.732	32.4161	90.3815	84.1766		Medium	2	18℃	Tank3	39964.7	39344.3	41079.3	40129.4		Large	2	18℃	Tank3	275253	144847	149082	189727
Small	2	18℃	Tank4	1093.3	1217.44	1341.37	1217.37		Medium	2	18℃	Tank4	40733.8	50867.5	51378.4	47659.9		Large	2	18℃	Tank4	35913	34805.5	41397.9	37372.1
Small	2	23℃	Tank1	283.443	268.139	324.473	292.018		Medium	2	23℃	Tank1	37643.3	45621	50886.6	44716.9		Large	2	23℃	Tank1	53357.8	54357.9	61639.2	56451.7
Small	2	23℃	Tank2	3191.79	2699.04	3013.39	2968.07		Medium	2	23℃	Tank2	15536.2	14325.4	20452.5	16771.4		Large	2	23℃	Tank2	197577	175509	176349	183145
Small	2	23℃	Tank3	307.256	150.38	295.402	251.013		Medium	2	23℃	Tank3	36428.9	48234.6	33725.4	39463		Large	2	23℃	Tank3	343023	375143	396976	371714
Small	2	23℃	Tank4	269.795	252.166	295.957	272.639		Medium	2	23℃	Tank4	11115.5	10317.1	10574.3	10669		Large	2	23℃	Tank4	484196	467781	509603	487193
Small	2	28℃	Tank1	404.342	370.158	367.05	380.517		Medium	2	28℃	Tank1	8886.13	10341.2	11611.6	10279.7		Large	2	28℃	Tank1
Small	2	28℃	Tank2	35.9023	4.71391	20.7122	20.4428		Medium	2	28℃	Tank2	2398.3	2073.1	2145.25	2205.55		Large	2	28℃	Tank2	64823	59735.9	69910.9	64823.3
Small	2	28℃	Tank3	1310.99	1600.28	1491.12	1467.46		Medium	2	28℃	Tank3	7397.5	6274.85	6176.08	6616.15		Large	2	28℃	Tank3	538543	572186	602419	571049
Small	2	28℃	Tank4	67.0706	119.956	145.058	110.695		Medium	2	28℃	Tank4	5942.64	6949.94	6717.71	6536.76		Large	2	28℃	Tank4	323763	335234	323287	327428
Small	4	13℃	Tank1	374.91	454.756	502.247	443.971		Medium	4	13℃	Tank1	15395.4	16873.4	21562.7	17943.8		Large	4	13℃	Tank1	247004	252361	238303	245889
Small	4	13℃	Tank2	2259.35	2410.36	1901.86	2190.52		Medium	4	13℃	Tank2	40796.9	43807.5	40281.3	41628.6		Large	4	13℃	Tank2	10042	10763.7	9720.55	10175.4
Small	4	13℃	Tank3	4178.32	4087.35	4077.31	4114.33		Medium	4	13℃	Tank3	33315.7	30060.8	29825.1	31067.2		Large	4	13℃	Tank3	45418.4	41134.2	45779.2	44110.6
Small	4	13℃	Tank4	167.389	118.666	146.411	144.155		Medium	4	13℃	Tank4	10282.6	11896.3	11796.6	11325.1		Large	4	13℃	Tank4	85209.4	114431	86492.4	95377.5
Small	4	18℃	Tank1	369.852	433.551	494.513	432.638		Medium	4	18℃	Tank1	14008.5	14809.9	18621.9	15813.4		Large	4	18℃	Tank1	159490	159876	173524	164296
Small	4	18℃	Tank2	8462.1	6985.12	7334.3	7593.84		Medium	4	18℃	Tank2	37004.9	28489.3	32120.2	32538.1		Large	4	18℃	Tank2	272150	269589	279096	273612
Small	4	18℃	Tank3	154.911	136.566	154.693	148.723		Medium	4	18℃	Tank3	42211.1	40380.8	42246.4	41612.8		Large	4	18℃	Tank3	104445	142105	110295	118949
Small	4	18℃	Tank4	1471.1	1562.39	1315.11	1449.53		Medium	4	18℃	Tank4	123988	103313	114381	113894		Large	4	18℃	Tank4	21757.1	22409.6	20893.2	21686.6
Small	4	23℃	Tank1	500.156	394.494	415.772	436.807		Medium	4	23℃	Tank1	13418.1	13102.4	15255.9	13925.5		Large	4	23℃	Tank1	37550.4	34102.2	38482.2	36711.6
Small	4	23℃	Tank2	1450.69	1719.14	1867.21	1679.01		Medium	4	23℃	Tank2	7936.64	8576.93	8774.05	8429.21		Large	4	23℃	Tank2	133089	131481	130134	131568
Small	4	23℃	Tank3	2235.49	2594.45	2139.94	2323.29		Medium	4	23℃	Tank3	16540.1	16907.2	15472.1	16306.5		Large	4	23℃	Tank3	134807	140985	137997	137930
Small	4	23℃	Tank4	317.363	396.044	225.06	312.822		Medium	4	23℃	Tank4	13841.2	13045.7	14189	13692		Large	4	23℃	Tank4	236250	211195	217411	221619
Small	4	28℃	Tank1	175.856	268.862	149.916	198.211		Medium	4	28℃	Tank1	5353.6	5178.44	5920.51	5484.18		Large	4	28℃	Tank1
Small	4	28℃	Tank2	28.0114	10.0121	48.3739	28.7991		Medium	4	28℃	Tank2	1769.32	1916.48	2202.51	1962.77		Large	4	28℃	Tank2	43038.4	41682.7	41461.7	42060.9
Small	4	28℃	Tank3	281.115	351.172	385.514	339.267		Medium	4	28℃	Tank3	5999.25	6816.57	6017.39	6277.74		Large	4	28℃	Tank3	250951	253586	240388	248308
Small	4	28℃	Tank4	73.6996	81.1531	72.224	75.6922		Medium	4	28℃	Tank4	3324.19	2290.86	4184.7	3266.59		Large	4	28℃	Tank4	63343.8	46639.1	63385.6	57789.5
Small	8	13℃	Tank1	307.587	273.103	252.687	277.792		Medium	8	13℃	Tank1	761.477	955.317	975.955	897.583		Large	8	13℃	Tank1	33075.5	29632.7	26987.6	29898.6
Small	8	13℃	Tank2	3007.43	2697.23	3103.19	2935.95		Medium	8	13℃	Tank2	11316.1	7412.86	8786.99	9171.98		Large	8	13℃	Tank2	2914.75	2812.13	2783.93	2836.94
Small	8	13℃	Tank3	4315.83	4311.21	4537.72	4388.25		Medium	8	13℃	Tank3	6741.2	5414.51	5407.08	5854.26		Large	8	13℃	Tank3	7376.19	7110.31	6215.42	6900.64
Small	8	13℃	Tank4	557.565	653.728	698.96	636.751		Medium	8	13℃	Tank4	3418.13	2783.49	2799.31	3000.31		Large	8	13℃	Tank4	16043.6	16457.9	21689.1	18063.6
Small	8	18℃	Tank1	407.168	383.692	592.968	461.276		Medium	8	18℃	Tank1	4062.87	4746.07	4159.7	4322.88		Large	8	18℃	Tank1	6474.08	5559.6	5935.64	5989.77
Small	8	18℃	Tank2	1870.28	1399.92	1330.24	1533.48		Medium	8	18℃	Tank2	3520.02	3632.39	3298.55	3483.66		Large	8	18℃	Tank2	32265.1	32438.2	30203	31635.5
Small	8	18℃	Tank3	162.437	208.689	171.659	180.928		Medium	8	18℃	Tank3	5436.93	4986.64	5437.11	5286.89		Large	8	18℃	Tank3	21895	20919.5	20612.9	21142.5
Small	8	18℃	Tank4	501.908	708.308	597.401	602.539		Medium	8	18℃	Tank4	4191.88	4383.96	3345.72	3973.85		Large	8	18℃	Tank4	3662.81	3824.42	4709.6	4065.61
Small	8	23℃	Tank1	235.439	178.428	150.684	188.184		Medium	8	23℃	Tank1	2446.98	2892.07	3263.52	2867.52		Large	8	23℃	Tank1	5598.35	6121.79	5759.8	5826.64
Small	8	23℃	Tank2	1091.42	1057.08	1309.03	1152.51		Medium	8	23℃	Tank2	3607.56	4055.11	4164.62	3942.43		Large	8	23℃	Tank2	31610	29579.4	30320.8	30503.4
Small	8	23℃	Tank3	1145.45	875.718	801.709	940.96		Medium	8	23℃	Tank3	1239.32	1135.64	1118.01	1164.32		Large	8	23℃	Tank3	34480.3	36449.9	36122.9	35684.4
Small	8	23℃	Tank4	154.472	55.917	151.447	120.612		Medium	8	23℃	Tank4	1112.7	1312.15	1168.93	1197.93		Large	8	23℃	Tank4	36429.4	36162.8	35165.5	35919.2
Small	8	28℃	Tank1	82.4595	51.5583	105.546	79.8546		Medium	8	28℃	Tank1	531.063	512.035	528.929	524.009		Large	8	28℃	Tank1
Small	8	28℃	Tank2	3.54533	4.57512	2.86916	3.6632		Medium	8	28℃	Tank2	315.911	370.568	417.007	367.829		Large	8	28℃	Tank2	15434.1	15306.6	16135.1	15625.3
Small	8	28℃	Tank3	143.236	145.939	112.006	133.727		Medium	8	28℃	Tank3	490.934	503.23	399.747	464.637		Large	8	28℃	Tank3	32434.7	32074.4	30979.5	31829.5
Small	8	28℃	Tank4	10.021	0	13.7726	7.93119		Medium	8	28℃	Tank4	269.868	275.866	298.492	281.409		Large	8	28℃	Tank4	16613.2	17083.3	15947.5	16548
Small	16	13℃	Tank1	483.125	533.044	592.457	536.209		Medium	16	13℃	Tank1	1234.13	1225.4	1438.02	1299.18		Large	16	13℃	Tank1	14265.4	13239	14000.1	13834.9
Small	16	13℃	Tank2	1469.24	1123.99	1315.89	1303.04		Medium	16	13℃	Tank2	3228.57	3568.23	3559.14	3451.98		Large	16	13℃	Tank2	3677.73	3736.41	3624.24	3679.46
Small	16	13℃	Tank3	649.832	646.021	542.844	612.899		Medium	16	13℃	Tank3	2232.14	2509.58	2067.11	2269.61		Large	16	13℃	Tank3	7644.64	7046.58	7353.17	7348.13
Small	16	13℃	Tank4	63.9085	64.6832	73.5119	67.3679		Medium	16	13℃	Tank4	1255.7	1328.4	1650.73	1411.61		Large	16	13℃	Tank4	13383.9	12261	11498	12381
Small	16	18℃	Tank1	37.0157	68.566	79.2538	61.6119		Medium	16	18℃	Tank1	889.694	967.074	696.164	850.977		Large	16	18℃	Tank1	4490.29	4405.39	4590.82	4495.5
Small	16	18℃	Tank2	560.183	454.061	631.401	548.548		Medium	16	18℃	Tank2	883.984	1129	1098.75	1037.24		Large	16	18℃	Tank2	1795.48	1738.97	1886.42	1806.96
Small	16	18℃	Tank3	58.8982	71.6367	69.5752	66.7034		Medium	16	18℃	Tank3	717.454	824.953	653.087	731.832		Large	16	18℃	Tank3	9739.35	10069	9490.46	9766.28
Small	16	18℃	Tank4	233.821	191.855	230.274	218.65		Medium	16	18℃	Tank4	461.647	456.445	318.852	412.315		Large	16	18℃	Tank4	1215.17	1149.68	1025.97	1130.27
Small	16	23℃	Tank1	70.6894	110.289	122.063	101.014		Medium	16	23℃	Tank1	197.043	251.483	403.723	284.083		Large	16	23℃	Tank1	4802.3	5086.39	4736.17	4874.95
Small	16	23℃	Tank2	216.02	133.572	261.533	203.708		Medium	16	23℃	Tank2	110.897	152.186	116.019	126.367		Large	16	23℃	Tank2	3093.63	2753.06	2756.83	2867.84
Small	16	23℃	Tank3	258.631	358.163	281.011	299.268		Medium	16	23℃	Tank3	203.975	169.406	188.824	187.402		Large	16	23℃	Tank3	11421.6	11767.7	11648.6	11612.6
Small	16	23℃	Tank4	74.7635	105.49	84.3083	88.1873		Medium	16	23℃	Tank4	61.3932	52.7065	5.05639	39.7187		Large	16	23℃	Tank4	11981	13216.3	12787.1	12661.5
Small	16	28℃	Tank1	14.1806	22.4898	27.9442	21.5382		Medium	16	28℃	Tank1	278.473	254.123	158.806	230.467		Large	16	28℃	Tank1
Small	16	28℃	Tank2	4.62848	3.76554	1.28283	3.22561		Medium	16	28℃	Tank2	84.881	122.119	149.651	118.884		Large	16	28℃	Tank2	7573.9	6004.13	7120.64	6899.56
Small	16	28℃	Tank3	69.6733	105.327	136.917	103.973		Medium	16	28℃	Tank3	212.917	162.92	116.711	164.183		Large	16	28℃	Tank3	8811.11	9432.23	9144.83	9129.39
Small	16	28℃	Tank4	29.8168	92.1222	20.2566	47.3985		Medium	16	28℃	Tank4	187.978	138.856	110.564	145.799		Large	16	28℃	Tank4	2938.4	3186.11	2682.5	2935.67
Small	24	13℃	Tank1	116.142	204.931	155.364	158.812		Medium	24	13℃	Tank1	700.935	600.322	768.186	689.814		Large	24	13℃	Tank1	11146.5	5848.97	6364.72	7786.72
Small	24	13℃	Tank2	645.017	560.696	461.345	555.686		Medium	24	13℃	Tank2	1177.46	1217.32	1159.71	1184.83		Large	24	13℃	Tank2	7927.39	3526.2	4024.64	5159.41
Small	24	13℃	Tank3	806.793	651.182	666.159	708.044		Medium	24	13℃	Tank3	1903.53	1701.32	2070.19	1891.68		Large	24	13℃	Tank3	211.297	119.106	150.915	160.44
Small	24	13℃	Tank4	165.638	145.882	178.782	163.434		Medium	24	13℃	Tank4	1375.91	1543.54	1343.22	1420.89		Large	24	13℃	Tank4	17778.4	10406.6	7460.15	11881.7
Small	24	18℃	Tank1	76.8215	92.8724	41.7632	70.4857		Medium	24	18℃	Tank1	268.471	382.704	309.277	320.151		Large	24	18℃	Tank1	10930.9	3384.4	3802.49	6039.26
Small	24	18℃	Tank2	102.483	185.478	85.0085	124.323		Medium	24	18℃	Tank2	751.769	602.476	703.563	685.936		Large	24	18℃	Tank2	4164.24	2099.44	2312.18	2858.62
Small	24	18℃	Tank3	46.4684	62.6769	52.5509	53.8987		Medium	24	18℃	Tank3	305.445	338.226	267.303	303.658		Large	24	18℃	Tank3	3331.59	2967.22	2920.82	3073.21
Small	24	18℃	Tank4	202.791	199.397	176.895	193.028		Medium	24	18℃	Tank4	384.819	453.269	429.378	422.489		Large	24	18℃	Tank4	647.139	657.266	588.168	630.858
Small	24	23℃	Tank1	21.9505	5.03292	8.67468	11.886		Medium	24	23℃	Tank1	469.768	359.656	273.369	367.598		Large	24	23℃	Tank1	2741.11	1743.36	1508.18	1997.55
Small	24	23℃	Tank2	20.4009	15.3675	64.7638	33.5107		Medium	24	23℃	Tank2	171.529	328.234	287.866	262.543		Large	24	23℃	Tank2	1925.79	1866.27	1453.12	1748.39
Small	24	23℃	Tank3	30.0041	66.4812	30.0258	42.1704		Medium	24	23℃	Tank3	189.282	253.77	199.372	214.141		Large	24	23℃	Tank3	9793.37	6440.03	4907.82	7047.07
Small	24	23℃	Tank4	27.6856	3.03066	1.15534	10.6239		Medium	24	23℃	Tank4	192.622	168.941	136.915	166.159		Large	24	23℃	Tank4	18131.6	14427	15631.5	16063.4
Small	24	28℃	Tank1	26.7033	12.4528	14.401	17.8524		Medium	24	28℃	Tank1	20.1771	15.4945	16.3195	17.3304		Large	24	28℃	Tank1
Small	24	28℃	Tank2	0	0	1.90484	0.634947		Medium	24	28℃	Tank2	80.3368	82.6812	88.0985	83.7055		Large	24	28℃	Tank2	11302	11770.1	12034.2	11702.1
Small	24	28℃	Tank3	25.9832	17.7372	12.3364	18.6856		Medium	24	28℃	Tank3	188.549	108.584	192.158	163.097		Large	24	28℃	Tank3	4160.75	3821.48	3910.77	3964.33
Small	24	28℃	Tank4	16.3151	1.34123	28.321	15.3258		Medium	24	28℃	Tank4	3.07364	7.06028	34.706	14.9466		Large	24	28℃	Tank4	2773.41	3111.59	2629.77	2838.26
Small	48	13℃	Tank1	38.378	0	8.11901	15.499		Medium	48	13℃	Tank1	581.747	747.449	627.137	652.111		Large	48	13℃	Tank1	3859.69	3823.37	3873.7	3852.25
Small	48	13℃	Tank2	135.962	111.48	100.488	115.977		Medium	48	13℃	Tank2	1870.74	2234.97	1816.7	1974.13		Large	48	13℃	Tank2	405.586	408.131	405.372	406.363
Small	48	13℃	Tank3	182.247	144.201	77.0949	134.514		Medium	48	13℃	Tank3	2837.43	1102.24	1157.5	1699.06		Large	48	13℃	Tank3	66.6959	84.7081	107.608	86.3373
Small	48	13℃	Tank4	3.99707	39.6028	1.7098	15.1032		Medium	48	13℃	Tank4	791.818	647.502	676.432	705.251		Large	48	13℃	Tank4	806.253	716.861	796.621	773.245
Small	48	18℃	Tank1	12.157	1.60236	20.8029	11.5208		Medium	48	18℃	Tank1	116.729	176.382	203.784	165.632		Large	48	18℃	Tank1	1369.55	1727.47	1487.99	1528.34
Small	48	18℃	Tank2	0	5.68712	13.7326	6.47325		Medium	48	18℃	Tank2	208.578	208.885	228.769	215.411		Large	48	18℃	Tank2	52.5905	44.3946	37.5804	44.8551
Small	48	18℃	Tank3	61.5528	50.3254	20.7756	44.2179		Medium	48	18℃	Tank3	164.059	132.937	122.308	139.768		Large	48	18℃	Tank3	112.471	103.942	97.4008	104.605
Small	48	18℃	Tank4	41.0995	42.5996	42.5929	42.0973		Medium	48	18℃	Tank4	75.1007	47.9066	36.6886	53.232		Large	48	18℃	Tank4	74.5944	53.4009	56.5101	61.5018
Small	48	23℃	Tank1	6.67043	15.8582	0	7.50954		Medium	48	23℃	Tank1	31.4611	8.94286	30.9635	23.7892		Large	48	23℃	Tank1	415.175	460.548	476.841	450.855
Small	48	23℃	Tank2	0	0	0	0		Medium	48	23℃	Tank2	25.7687	13.4535	3.0943	14.1055		Large	48	23℃	Tank2	113.311	175.316	263.166	183.931
Small	48	23℃	Tank3	31.8687	15.3056	26.168	24.4474		Medium	48	23℃	Tank3	10.8297	10.5518	24.38	15.2538		Large	48	23℃	Tank3	454.726	484.026	445.719	461.49
Small	48	23℃	Tank4	0	23.362	14.7914	12.7178		Medium	48	23℃	Tank4	14.0073	9.636	18.0696	13.9043		Large	48	23℃	Tank4	819.357	554.598	734.589	702.848
Small	48	28℃	Tank1	0	5.38252	0	1.79417		Medium	48	28℃	Tank1	0	0.970581	5.90525	2.29194		Large	48	28℃	Tank1
Small	48	28℃	Tank2	0	0	0	0		Medium	48	28℃	Tank2	11.7486	5.87874	1.17043	6.26594		Large	48	28℃	Tank2	429.219	401.524	420.684	417.142
Small	48	28℃	Tank3	0	0	0	0		Medium	48	28℃	Tank3	0	0.597026	4.17633	1.59112		Large	48	28℃	Tank3	377.298	367.705	302.388	349.13
Small	48	28℃	Tank4	0	11.433	0	3.81099		Medium	48	28℃	Tank4	20.2171	35.2633	14.1522	23.2109		Large	48	28℃	Tank4	505.042	534.831	534.562	524.812
Small	72	13℃	Tank1	1.96994	14.4691	21.5612	12.6667		Medium	72	13℃	Tank1	142.733	163.374	171.183	159.097		Large	72	13℃	Tank1	763.117	855.262	789.744	802.708
Small	72	13℃	Tank2	141.95	48.8764	110.512	100.446		Medium	72	13℃	Tank2	465.367	701.814	645.472	604.218		Large	72	13℃	Tank2	126.897	139.928	120.154	128.993
Small	72	13℃	Tank3	14.356	71.2205	50.9591	45.5118		Medium	72	13℃	Tank3	311.076	417.889	358.825	362.597		Large	72	13℃	Tank3	201.862	221.414	180.821	201.366
Small	72	13℃	Tank4	62.3642	34.7297	30.991	42.695		Medium	72	13℃	Tank4	712.829	753.271	618.296	694.799		Large	72	13℃	Tank4	237.075	394.099	283.011	304.728
Small	72	18℃	Tank1	5.43939	0	19.885	8.44148		Medium	72	18℃	Tank1	62.3285	96.1451	73.0517	77.1751		Large	72	18℃	Tank1	662.071	703.473	685.507	683.684
Small	72	18℃	Tank2	17.4587	0	21.2937	12.9175		Medium	72	18℃	Tank2	40.6238	0	21.8102	20.8114		Large	72	18℃	Tank2	4975.09	4648.02	4734.83	4785.98
Small	72	18℃	Tank3	0.907608	12.6636	0	4.52373		Medium	72	18℃	Tank3	24.3588	35.459	29.3137	29.7105		Large	72	18℃	Tank3	617.737	630.929	581.601	610.089
Small	72	18℃	Tank4	6.52495	56.7812	15.1302	26.1454		Medium	72	18℃	Tank4	50.1971	39.8898	22.5795	37.5555		Large	72	18℃	Tank4	1590.4	1663.25	1476.35	1576.67
Small	72	23℃	Tank1	0	0	0	0		Medium	72	23℃	Tank1	12.8097	9.13947	18.7713	13.5735		Large	72	23℃	Tank1	61.7072	60.8657	69.7678	64.1136
Small	72	23℃	Tank2	0	0	0	0		Medium	72	23℃	Tank2	5.36055	0	0	1.78685		Large	72	23℃	Tank2	74.3508	17.916	104.118	65.4618
Small	72	23℃	Tank3	0	0	0	0		Medium	72	23℃	Tank3	0	3.14907	2.33409	1.82772		Large	72	23℃	Tank3	48.0663	42.0226	13.7428	34.6106
Small	72	23℃	Tank4	0	0	0	0		Medium	72	23℃	Tank4	0	6.1698	12.8687	6.34616		Large	72	23℃	Tank4	211.36	215.933	258.603	228.632
Small	72	28℃	Tank1	0	0	0	0		Medium	72	28℃	Tank1	0	0	0	0		Large	72	28℃	Tank1
Small	72	28℃	Tank2	0	0	0	0		Medium	72	28℃	Tank2	0	9.87371	0	3.29124		Large	72	28℃	Tank2	59.3835	62.3296	153.582	91.765
Small	72	28℃	Tank3	8.55288	0	0	2.85096		Medium	72	28℃	Tank3	0	4.00876	0	1.33625		Large	72	28℃	Tank3	59.7526	51.3558	137.838	82.9823
Small	72	28℃	Tank4	0	0	0	0		Medium	72	28℃	Tank4	0	0	0	0		Large	72	28℃	Tank4	69.7481	79.2514	89.6579	79.5524
Small	96	13℃	Tank1	1.33315	7.372	2.31573	3.67363		Medium	96	13℃	Tank1	124.081	211.944	172.898	169.641		Large	96	13℃	Tank1	222.607	222.035	210.466	218.369
Small	96	13℃	Tank2	88.3637	52.9959	0	47.1199		Medium	96	13℃	Tank2	546.997	474.457	635.583	552.346		Large	96	13℃	Tank2	27.7125	18.8709	15.4295	20.671
Small	96	13℃	Tank3	18.4732	76.5017	37.5408	44.1719		Medium	96	13℃	Tank3	215.393	172.808	191.446	193.216		Large	96	13℃	Tank3	341.332	334.139	335.621	337.031
Small	96	13℃	Tank4	26.9883	21.7538	21.9876	23.5766		Medium	96	13℃	Tank4	231.157	189.383	176.949	199.163		Large	96	13℃	Tank4	384.051	415.867	337.187	379.035
Small	96	18℃	Tank1	0	10.4243	0	3.47477		Medium	96	18℃	Tank1	11.2106	25.0348	18.3181	18.1878		Large	96	18℃	Tank1	221.074	271.642	310.448	267.721
Small	96	18℃	Tank2	0	0	5.0328	1.6776		Medium	96	18℃	Tank2	0	30.4715	18.8135	16.4283		Large	96	18℃	Tank2	2942.03	3144.33	3346.19	3144.18
Small	96	18℃	Tank3	1.17748	1.0417	11.8047	4.67462		Medium	96	18℃	Tank3	8.91028	0	8.01672	5.64233		Large	96	18℃	Tank3	10.0564	5.38306	0	5.14648
Small	96	18℃	Tank4	13.9625	6.06465	12.7705	10.9325		Medium	96	18℃	Tank4	12.8419	52.6922	28.7711	31.4351		Large	96	18℃	Tank4	155.772	204.294	143.025	167.697
Small	96	23℃	Tank1	0	0	0	0		Medium	96	23℃	Tank1	0	0	0	0		Large	96	23℃	Tank1	35.5885	84.1349	69.1428	62.9554
Small	96	23℃	Tank2	0	7.02866	0	2.34289		Medium	96	23℃	Tank2	0	26.0995	42.1123	22.7373		Large	96	23℃	Tank2	25.5461	8.33221	15.5367	16.4716
Small	96	23℃	Tank3	0	0	0	0		Medium	96	23℃	Tank3	89.3717	74.9977	91.7753	85.3816		Large	96	23℃	Tank3	19.7316	26.0134	29.5247	25.0899
Small	96	23℃	Tank4	0	0	0	0		Medium	96	23℃	Tank4	0	15.5415	10.7999	8.78045		Large	96	23℃	Tank4	100.963	108.927	108.607	106.165
Small	96	28℃	Tank1	0	0	0	0		Medium	96	28℃	Tank1	0	0	0	0		Large	96	28℃	Tank1
Small	96	28℃	Tank2	0	0	0	0		Medium	96	28℃	Tank2	0	0	0	0		Large	96	28℃	Tank2	27.3763	20.1958	58.8095	35.4605
Small	96	28℃	Tank3	0	0	0	0		Medium	96	28℃	Tank3	0	0	0	0		Large	96	28℃	Tank3	52.4235	49.5722	18.2155	40.0704
Small	96	28℃	Tank4	0	0	0	0		Medium	96	28℃	Tank4	0	0	0	0		Large	96	28℃	Tank4	22.2811	24.6585	8.75581	18.5651
Small	-24	13+18℃	NC	0	0	0	0		Medium	120	13℃	Tank1	99.1455	54.6959	52.7857	68.8757		Large	-24	13+18℃	NC	5.61925	0	0	1.87308
Small	0	13+18℃	NC	0	0	0	0		Medium	120	13℃	Tank2	411.254	810.846	462.489	561.529		Large	0	13+18℃	NC	0	0	0	0
Small	2	13+18℃	NC	0	0	0	0		Medium	120	13℃	Tank3	82.4599	125.089	89.1456	98.8983		Large	2	13+18℃	NC	0	0	0	0
Small	4	13+18℃	NC	0	0	0	0		Medium	120	13℃	Tank4	405.99	237.712	270.165	304.622		Large	4	13+18℃	NC	0	0	3.76491	1.25497
Small	8	13+18℃	NC	0	0	0	0		Medium	120	18℃	Tank1	18.1455	17.3417	40.3883	25.2918		Large	8	13+18℃	NC	0	0	0	0
Small	16	13+18℃	NC	0	0	0	0		Medium	120	18℃	Tank2	27.6141	11.7659	10.8076	16.7292		Large	16	13+18℃	NC	0	0	0	0
Small	24	13+18℃	NC	0	0	0	0		Medium	120	18℃	Tank3	0	3.62665	2.73313	2.11992		Large	24	13+18℃	NC	0	0	0	0
Small	48	13+18℃	NC	0	0	0	0		Medium	120	18℃	Tank4	0	15.2175	30.3227	15.1801		Large	48	13+18℃	NC	3.8475	0	0	1.2825
Small	72	13+18℃	NC	0	0	0	0		Medium	120	23℃	Tank1	0	5.81949	5.676	3.83183		Large	72	13+18℃	NC	0	0	0	0
Small	96	13+18℃	NC	0	0	0	0		Medium	120	23℃	Tank2	0	0	0	0		Large	96	13+18℃	NC	0	0	0	0
Small	-24	23+28℃	NC	0	0	0	0		Medium	120	23℃	Tank3	0	4.14344	0	1.38115		Large	-24	23℃	NC	0	0	0	0
Small	0	23+28℃	NC	0	0	0	0		Medium	120	23℃	Tank4	0	0	0	0		Large	0	23℃	NC	0	0	0	0
Small	2	23+28℃	NC	0	0	0	0		Medium	120	28℃	Tank1	2.16183	0	0	0.72061		Large	2	23℃	NC	0	0	0	0
Small	4	23+28℃	NC	0	0	0	0		Medium	120	28℃	Tank2	0	0	0	0		Large	4	23℃	NC	0	0	0	0
Small	8	23+28℃	NC	0	0	0	0		Medium	120	28℃	Tank3	0	0	0	0		Large	8	23℃	NC	0	0	0	0
Small	16	23+28℃	NC	0	0	0	0		Medium	120	28℃	Tank4	0	0.979716	0	0.326572		Large	16	23℃	NC	0	0	0	0
Small	24	23+28℃	NC	0	0	0	0		Medium	216	13℃	Tank1	21.9437	17.0028	0.0246331	12.9904		Large	24	23℃	NC	0	0	0	0
Small	48	23+28℃	NC	0	0	0	0		Medium	216	13℃	Tank2	105.8	94.7285	61.5856	87.3713		Large	48	23℃	NC	0	0	0	0
Small	72	23+28℃	NC	0	0	0	0		Medium	216	13℃	Tank3	13.2096	5.61941	0	6.27634		Large	72	23℃	NC	0	0	0	0
Small	96	23+28℃	NC	0	0	0	0		Medium	216	13℃	Tank4	36.0485	48.3012	26.4537	36.9345		Large	96	23℃	NC	0	0	0	0
Small	inlet	13℃	Tank1	21.1882	30.2505	30.4367	27.2918		Medium	216	18℃	Tank1	0	9.56231	0	3.18744		Large	-24	28℃	NC	0	0	0	0
Small	inlet	13℃	Tank2	0	0	0	0		Medium	216	18℃	Tank2	0	5.36152	27.6211	10.9942		Large	0	28℃	NC	0	0	0	0
Small	inlet	13℃	Tank3	0	0	0	0		Medium	216	18℃	Tank3	4.17852	0	0	1.39284		Large	2	28℃	NC	1.53469	0.385042	0	0.63991
Small	inlet	13℃	Tank4	0	0	0	0		Medium	216	18℃	Tank4	0	4.44925	0	1.48308		Large	4	28℃	NC	0	0	4.53709	1.51236
Small	inlet	18℃	Tank1	0	0	0	0		Medium	216	23℃	Tank1	0	0	1.79178	0.59726		Large	8	28℃	NC	0	0	0	0
Small	inlet	18℃	Tank2	0	17.7566	0	5.91886		Medium	216	23℃	Tank2	0	0	0	0		Large	16	28℃	NC	0	0	0	0
Small	inlet	18℃	Tank3	0	0	15.9173	5.30575		Medium	216	23℃	Tank3	19.6582	0	0	6.55274		Large	24	28℃	NC	0	0	0	0
Small	inlet	18℃	Tank4	0	0	0	0		Medium	216	23℃	Tank4	0	0	0	0		Large	48	28℃	NC	0	0	0	0
Small	inlet	23℃	Tank1	0	0	0	0		Medium	-24	all	NC	0	0	0	0		Large	72	28℃	NC	0	0	0	0
Small	inlet	23℃	Tank2	0	0	0	0		Medium	0	all	NC	1.39284	4.21499	6.46609	4.02464		Large	96	28℃	NC	0	0	0	0
Small	inlet	23℃	Tank3	0	0	0	0		Medium	2	all	NC	0	0	0	0		Large	inlet	13℃	Tank1	0	0	0	0
Small	inlet	23℃	Tank4	0	0	0	0		Medium	4	all	NC	0	0	0	0		Large	inlet	13℃	Tank2	0	0	0	0
Small	inlet	28℃	Tank1	3.90839	0	21.3239	8.41077		Medium	8	all	NC	0	0	0	0		Large	inlet	13℃	Tank3	0	0	0	0
Small	inlet	28℃	Tank2	0	0	0	0		Medium	16	all	NC	0	0	0	0		Large	inlet	13℃	Tank4	0	0	0	0
Small	inlet	28℃	Tank3	0	0	0	0		Medium	24	all	NC	0	0	0	0		Large	inlet	18℃	Tank1	0	0	0	0
Small	inlet	28℃	Tank4	0	0	0	0		Medium	48	all	NC	0	0	0	0		Large	inlet	18℃	Tank2	0	0	0	0
									Medium	72	all	NC	0	0	0	0		Large	inlet	18℃	Tank3	0	0	0	0
									Medium	96	all	NC	0	0	0	0		Large	inlet	18℃	Tank4	0	0	0	0
									Medium	120	all	NC	0	0	0	0		Large	inlet	23℃	Tank1	0	0	0	0
									Medium	216	all	NC	0	0	0	0		Large	inlet	23℃	Tank2	0	0	0	0
									Medium	inlet	13℃	Tank1	20.0964	11.4021	9.97579	13.8248		Large	inlet	23℃	Tank3	0	3.01217	0	1.00406
									Medium	inlet	13℃	Tank2	12.1133	17.8886	17.8828	15.9615		Large	inlet	23℃	Tank4	0	0	0	0
									Medium	inlet	13℃	Tank3	0	4.78349	13.6066	6.13003		Large	inlet	28℃	Tank1
									Medium	inlet	13℃	Tank4	98.5005	102.405	158.184	119.696		Large	inlet	28℃	Tank2	0	2.44612	0	0.815374
									Medium	inlet	18℃	Tank1	0	19.4386	0	6.47954		Large	inlet	28℃	Tank3	8.80045	3.01389	5.70555	5.83996
									Medium	inlet	18℃	Tank2	32.5762	10.94	43.3529	28.9564		Large	inlet	28℃	Tank4	12.0604	6.32046	0	6.12695
									Medium	inlet	18℃	Tank3	0	0	0	0
									Medium	inlet	18℃	Tank4	96.5362	13.5978	66.7327	58.9556
									Medium	inlet	23℃	Tank1	0	0	0	0
									Medium	inlet	23℃	Tank2	0	0.0233357	0	0.00777857
									Medium	inlet	23℃	Tank3	0	0	0	0
									Medium	inlet	23℃	Tank4	10.4786	4.90171	0	5.12677
									Medium	inlet	28℃	Tank1	0	0	0	0
									Medium	inlet	28℃	Tank2	0	0	0	0
									Medium	inlet	28℃	Tank3	0	0	0	0
									Medium	inlet	28℃	Tank4	0	0	0	0
