# Supplementary material for: Effect of water temperature and fish biomass on environmental DNA shedding, degradation, and size distribution
Source: Ecol Evol. 2019 Jan 21;9(3):1135–46. doi: 10.1002/ece3.4802 (PMC6374661; doi:10.1002/ece3.4802)
Supplement: Supplementary file 6 [file ECE3-9-1135-s006.xlsx]

## Sheet: Table S5
Table S5. Raw values of the eDNA concentrations in tank samples with polycarbonate membrane filters.
					eDNA concentration										eDNA concentration										eDNA concentration										eDNA concentration										eDNA concentration
					(per 2μL sample)										(copies per 2μL sample)										(copies per 2μL sample)										(copies per 2μL sample)										(per 2μL sample)
Fish size	Time	Temperature	Tank	Pore size	Rep1	Rep2	Rep3	Mean		Fish size	Time	Temperature	Tank	Pore size	Rep1	Rep2	Rep3	Mean		Fish size	Time	Temperature	Tank	Pore size	Rep1	Rep2	Rep3	Mean		Fish size	Time	Temperature	Tank	Pore size	Rep1	Rep2	Rep3	Mean		Fish size	Time	Temperature	Tank	Pore size	Rep1	Rep2	Rep3	Mean
Small	-24	13℃	Tank1	10μm	70.614	66.0317	89.9852	75.5437		Small	6	13℃	Tank1	10μm	128.556	122.557	41.5928	97.5685		Small	-24	13+18℃	NC	10μm	0	0	0	0		Large	-24	13℃	Tank1	10μm	3223.58	3304.06	3234.62	3254.09		Large	6	13℃	Tank1	10μm	2380.43	2404.58	2650.72	2478.58
Small	-24	13℃	Tank1	3μm	10.2826	0	6.58895	5.62387		Small	6	13℃	Tank1	3μm	8.44392	48.0168	18.1515	24.8707		Small	-24	13+18℃	NC	3μm	0	0	0	0		Large	-24	13℃	Tank1	3μm	3322.25	2970.46	3007.89	3100.2		Large	6	13℃	Tank1	3μm	1746.93	1687.18	1787.82	1740.64
Small	-24	13℃	Tank1	0.8μm	0	6.64112	7.77942	4.80685		Small	6	13℃	Tank1	0.8μm	1.56913	39.4232	35.959	25.6504		Small	-24	13+18℃	NC	0.8μm	0	0	0	0		Large	-24	13℃	Tank1	0.8μm	476.633	463.102	472.642	470.793		Large	6	13℃	Tank1	0.8μm	23.9091	17.9801	21.1163	21.0018
Small	-24	13℃	Tank1	0.4μm	0	0	0	0		Small	6	13℃	Tank1	0.2μm	68.6304	61.0756	51.5044	60.4035		Small	-24	13+18℃	NC	0.4μm	0	0	0	0		Large	-24	13℃	Tank1	0.4μm	7.66915	5.97885	0	4.54933		Large	6	13℃	Tank1	0.2μm	0	4.97495	0	1.65832
Small	-24	13℃	Tank2	10μm	8.29694	19.6596	20.5197	16.1587		Small	6	13℃	Tank2	10μm	4217.61	2927.57	3212.33	3452.5		Small	-24	23+28℃	NC	10μm	0	0	0	0		Large	-24	13℃	Tank2	10μm	563.972	591.63	545.333	566.978		Large	6	13℃	Tank2	10μm	422.893	283.085	174.579	293.519
Small	-24	13℃	Tank2	3μm	45.645	26.3104	35.6148	35.8567		Small	6	13℃	Tank2	3μm	685.819	882.713	619.289	729.274		Small	-24	23+28℃	NC	3μm	0	0	0	0		Large	-24	13℃	Tank2	3μm	818.772	894.842	1031.44	915.018		Large	6	13℃	Tank2	3μm	271.737	262.377	255.839	263.318
Small	-24	13℃	Tank2	0.8μm	21.2953	9.58959	6.30953	12.3981		Small	6	13℃	Tank2	0.8μm	11.7839	0	10.5713	7.45174		Small	-24	23+28℃	NC	0.8μm	0	0	0	0		Large	-24	13℃	Tank2	0.8μm	0	0	0	0		Large	6	13℃	Tank2	0.8μm	0	0	0	0
Small	-24	13℃	Tank2	0.4μm	4.92428	0	0	1.64143		Small	6	13℃	Tank2	0.2μm	0	0	0	0		Small	-24	23+28℃	NC	0.4μm	0	0	0	0		Large	-24	13℃	Tank2	0.4μm	27.2401	21.6996	31.5305	26.8234		Large	6	13℃	Tank2	0.2μm	0	10.2147	8.52721	6.2473
Small	-24	13℃	Tank3	10μm	4.31955	13.643	15.1584	11.0403		Small	6	13℃	Tank3	10μm	1208.94	1037.47	1247.24	1164.55		Small	-24	13+18℃	NC	10μm	0	0	0	0		Large	-24	13℃	Tank3	10μm	192.864	264.343	180.453	212.553		Large	6	13℃	Tank3	10μm	7619.38	7777.92	7346.59	7581.3
Small	-24	13℃	Tank3	3μm	16.2776	13.5891	11.608	13.8249		Small	6	13℃	Tank3	3μm	1392.44	1383.81	1503.04	1426.43		Small	-24	13+18℃	NC	3μm	0	0	0	0		Large	-24	13℃	Tank3	3μm	156.072	167.84	93.352	139.088		Large	6	13℃	Tank3	3μm	0	0	9.06558	3.02186
Small	-24	13℃	Tank3	0.8μm	0	0	0	0		Small	6	13℃	Tank3	0.8μm	104.533	89.8158	140.091	111.48		Small	-24	13+18℃	NC	0.8μm	0	0	0	0		Large	-24	13℃	Tank3	0.8μm	16.7697	18.3102	5.58491	13.5549		Large	6	13℃	Tank3	0.8μm	61.4435	50.7853	9.60659	40.6118
Small	-24	13℃	Tank3	0.4μm	0	0	0	0		Small	6	13℃	Tank3	0.2μm	18.8035	16.8097	31.6494	22.4208		Small	-24	13+18℃	NC	0.2μm	0	0	0	0		Large	-24	13℃	Tank3	0.4μm	93.0544	71.1745	71.0001	78.4097		Large	6	13℃	Tank3	0.2μm	480.18	623.981	590.095	564.752
Small	-24	13℃	Tank4	10μm	2.12106	6.62934	0	2.9168		Small	6	13℃	Tank4	10μm	25.8257	10.6317	30.6729	22.3768		Small	-24	23+28℃	NC	10μm	0	0	0	0		Large	-24	13℃	Tank4	10μm	667.171	800.945	744.386	737.501		Large	6	13℃	Tank4	10μm	4987.24	5400.5	4726.23	5037.99
Small	-24	13℃	Tank4	3μm	12.7604	16.105	9.28658	12.7173		Small	6	13℃	Tank4	3μm	456.672	219.776	302.823	326.423		Small	-24	23+28℃	NC	3μm	0	0	0	0		Large	-24	13℃	Tank4	3μm	2714.05	3166.69	3079.37	2986.7		Large	6	13℃	Tank4	3μm	37.2925	38.0946	66.008	47.1317
Small	-24	13℃	Tank4	0.8μm	4.27776	0	0	1.42592		Small	6	13℃	Tank4	0.8μm	10.0652	29.1112	14.054	17.7435		Small	-24	23+28℃	NC	0.8μm	0	0	0	0		Large	-24	13℃	Tank4	0.8μm	127.857	179.6	130.011	145.823		Large	6	13℃	Tank4	0.8μm	26.9064	0	20.9883	15.9649
Small	-24	13℃	Tank4	0.4μm	0	0	0	0		Small	6	13℃	Tank4	0.2μm	0	0.193498	9.75993	3.31781		Small	-24	23+28℃	NC	0.2μm	0	0	0	0		Large	-24	13℃	Tank4	0.4μm	456.21	410.249	383.234	416.565		Large	6	13℃	Tank4	0.2μm	169.176	198.444	137.74	168.453
Small	-24	18℃	Tank1	10μm	4.76228	13.2884	6.69216	8.2476		Small	6	18℃	Tank1	10μm	56.118	102.245	103.171	87.1782		Small	0	13+18	NC	10μm	0	0	0	0		Large	-24	18℃	Tank1	10μm	2635.52	2060	2328.3	2341.27		Large	6	18℃	Tank1	10μm	1613.35	1637.05	1682.61	1644.33
Small	-24	18℃	Tank1	3μm	113.605	72.8347	30.9442	72.4615		Small	6	18℃	Tank1	3μm	9.39612	13.0491	0	7.48174		Small	0	13+18	NC	3μm	0	0	0	0		Large	-24	18℃	Tank1	3μm	5215.16	6149.07	5162.48	5508.91		Large	6	18℃	Tank1	3μm	4459.96	4632.18	4471.82	4521.32
Small	-24	18℃	Tank1	0.8μm	3.36993	7.33563	2.70226	4.46927		Small	6	18℃	Tank1	0.8μm	0	0.0110844	0	0.00369481		Small	0	13+18	NC	0.8μm	0	0	0	0		Large	-24	18℃	Tank1	0.8μm	118.738	158.541	107.723	128.334		Large	6	18℃	Tank1	0.8μm	253.404	275.842	229.947	253.064
Small	-24	18℃	Tank1	0.4μm	0.335083	0	0	0.111694		Small	6	18℃	Tank1	0.2μm	87.7881	66.873	32.5461	62.4024		Small	0	13+18	NC	0.2μm	0	0	0	0		Large	-24	18℃	Tank1	0.4μm	53.8117	62.3855	45.5981	53.9317		Large	6	18℃	Tank1	0.2μm	17.9856	11.4585	5.39026	11.6115
Small	-24	18℃	Tank2	10μm	31.3201	58.8327	42.3965	44.1831		Small	6	18℃	Tank2	10μm	1969.87	2024.14	2304.68	2099.56		Small	0	23+28	NC	10μm	0	0	0	0		Large	-24	18℃	Tank2	10μm	96.6267	88.4183	173.697	119.581		Large	6	18℃	Tank2	10μm	9910.75	9064.16	9640.44	9538.45
Small	-24	18℃	Tank2	3μm	18.3129	43.9568	19.127	27.1322		Small	6	18℃	Tank2	3μm	1058.32	908.739	1011.21	992.756		Small	0	23+28	NC	3μm	0	0	0	0		Large	-24	18℃	Tank2	3μm	802.6	991.08	876.274	889.985		Large	6	18℃	Tank2	3μm	382.064	255.515	341.346	326.309
Small	-24	18℃	Tank2	0.8μm	9.85591	0	4.93459	4.93017		Small	6	18℃	Tank2	0.8μm	54.7826	59.6215	58.2089	57.5377		Small	0	23+28	NC	0.8μm	0	0	0	0		Large	-24	18℃	Tank2	0.8μm	7.68375	37.9475	62.3298	35.987		Large	6	18℃	Tank2	0.8μm	338.592	339.052	414.627	364.09
Small	-24	18℃	Tank2	0.4μm	14.2834	1.87832	7.84595	8.00254		Small	6	18℃	Tank2	0.2μm	66.6387	38.8155	27.0202	44.1582		Small	0	23+28	NC	0.2μm	0	0	0	0		Large	-24	18℃	Tank2	0.4μm	96.5256	128.143	72.782	99.1503		Large	6	18℃	Tank2	0.2μm	1039.4	950.629	919.878	969.97
Small	-24	18℃	Tank3	10μm	9.75575	9.07906	32.6494	17.1614		Small	6	18℃	Tank3	10μm	59.8142	72.5046	107.048	79.7889		Small	6	13+18	NC	10μm	0	0	0	0		Large	-24	18℃	Tank3	10μm	585.476	685.95	599.153	623.526		Large	6	18℃	Tank3	10μm	6731.84	7535.1	7044.27	7103.73
Small	-24	18℃	Tank3	3μm	134.87	91.9984	119.112	115.327		Small	6	18℃	Tank3	3μm	16.0428	13.1834	35.6144	21.6135		Small	6	13+18	NC	3μm	0	0	0	0		Large	-24	18℃	Tank3	3μm	450.325	328.196	527.159	435.227		Large	6	18℃	Tank3	3μm	147.709	99.6866	84.5682	110.655
Small	-24	18℃	Tank3	0.8μm	4.22242	40.3499	38.6539	27.7421		Small	6	18℃	Tank3	0.8μm	0	4.09724	0	1.36575		Small	6	13+18	NC	0.8μm	0	0	0	0		Large	-24	18℃	Tank3	0.8μm	33.2511	17.9465	27.2646	26.1541		Large	6	18℃	Tank3	0.8μm	162.03	179.854	220.048	187.311
Small	-24	18℃	Tank3	0.4μm	0	0	7.58063	2.52688		Small	6	18℃	Tank3	0.2μm	15.1375	36.7919	0	17.3098		Small	6	13+18	NC	0.2μm	0	0	0	0		Large	-24	18℃	Tank3	0.4μm	36.472	22.8795	30.2026	29.8514		Large	6	18℃	Tank3	0.2μm	98.8547	86.0785	68.83	84.5877
Small	-24	18℃	Tank4	10μm	75.2799	29.4301	71.119	58.6097		Small	6	18℃	Tank4	10μm	196.736	194.288	186.949	192.658		Small	6	23+28	NC	10μm	0	0	0	0		Large	-24	18℃	Tank4	10μm	518.235	508.46	650.108	558.935		Large	6	18℃	Tank4	10μm	331.106	292.178	376.023	333.102
Small	-24	18℃	Tank4	3μm	41.7517	67.5768	54.2968	54.5417		Small	6	18℃	Tank4	3μm	187.909	173.626	198.084	186.54		Small	6	23+28	NC	3μm	0	0	0	0		Large	-24	18℃	Tank4	3μm	729.482	639.668	687.448	685.533		Large	6	18℃	Tank4	3μm	587.191	602.758	471.854	553.934
Small	-24	18℃	Tank4	0.8μm	33.8149	12.4677	20.4998	22.2608		Small	6	18℃	Tank4	0.8μm	117.952	149.281	176.845	148.026		Small	6	23+28	NC	0.8μm	0	0	0	0		Large	-24	18℃	Tank4	0.8μm	58.8395	46.3042	83.1022	62.7486		Large	6	18℃	Tank4	0.8μm	0	0	0	0
Small	-24	18℃	Tank4	0.4μm	8.63059	4.55771	0	4.3961		Small	6	18℃	Tank4	0.2μm	39.4662	29.9715	33.3489	34.2622		Small	6	23+28	NC	0.2μm	0	0	0	0		Large	-24	18℃	Tank4	0.4μm	35.4562	91.8484	89.3654	72.2233		Large	6	18℃	Tank4	0.2μm	14.8996	36.4674	28.8612	26.7427
Small	-24	23℃	Tank1	10μm	13.7011	47.1611	38.756	33.2061		Small	6	23℃	Tank1	10μm	109.876	118.799	168.785	132.487		Small	12	13+18	NC	10μm	0	0	0	0		Large	-24	23℃	Tank1	10μm	689.369	730.617	833.099	751.028		Large	6	23℃	Tank1	10μm	2167.23	2223.05	2304.66	2231.64
Small	-24	23℃	Tank1	3μm	69.1612	26.8479	50.0406	48.6833		Small	6	23℃	Tank1	3μm	150.879	148.379	166.004	155.087		Small	12	13+18	NC	3μm	0	0	0	0		Large	-24	23℃	Tank1	3μm	316.534	255.343	214.081	261.986		Large	6	23℃	Tank1	3μm	380.053	335.357	332.238	349.216
Small	-24	23℃	Tank1	0.8μm	46.3708	46.3463	26.6451	39.7874		Small	6	23℃	Tank1	0.8μm	79.5069	63.8904	104.536	82.6443		Small	12	13+18	NC	0.8μm	0	0	0	0		Large	-24	23℃	Tank1	0.8μm	0	0	0	0		Large	6	23℃	Tank1	0.8μm	1140.64	944.134	1059.62	1048.13
Small	-24	23℃	Tank1	0.4μm	11.6243	18.8402	0	10.1548		Small	6	23℃	Tank1	0.2μm	8.79935	58.8732	45.2487	37.6404		Small	12	13+18	NC	0.2μm	0	0	0	0		Large	-24	23℃	Tank1	0.4μm	384.865	312.16	188.56	295.195		Large	6	23℃	Tank1	0.2μm	1202.77	1332.19	1020.42	1185.13
Small	-24	23℃	Tank2	10μm	18.4205	21.4414	73.143	37.6683		Small	6	23℃	Tank2	10μm	958.153	1253.87	1362.68	1191.57		Small	12	23+28	NC	10μm	0	0	0	0		Large	-24	23℃	Tank2	10μm	265.011	699.534	361.259	441.935		Large	6	23℃	Tank2	10μm	9470.89	8493.99	8094.23	8686.37
Small	-24	23℃	Tank2	3μm	135.049	101.677	91.6	109.442		Small	6	23℃	Tank2	3μm	163.49	148.602	81.2501	131.114		Small	12	23+28	NC	3μm	0	0	0	0		Large	-24	23℃	Tank2	3μm	103.923	85.0713	85.327	91.4405		Large	6	23℃	Tank2	3μm	1119.14	1037.94	919.678	1025.59
Small	-24	23℃	Tank2	0.8μm	41.0997	46.0921	41.8568	43.0162		Small	6	23℃	Tank2	0.8μm	238.421	126.85	126.464	163.912		Small	12	23+28	NC	0.8μm	0	0	0	0		Large	-24	23℃	Tank2	0.8μm	41.7091	27.8599	80.4895	50.0195		Large	6	23℃	Tank2	0.8μm	711.359	748.079	563.584	674.341
Small	-24	23℃	Tank2	0.4μm	0	0	0	0		Small	6	23℃	Tank2	0.2μm	71.846	51.2765	85.9699	69.6975		Small	12	23+28	NC	0.2μm	0	0	0	0		Large	-24	23℃	Tank2	0.4μm	154.449	136.715	49.2642	113.476		Large	6	23℃	Tank2	0.2μm	2947.69	2951.6	2595.86	2831.72
Small	-24	23℃	Tank3	10μm	33.9812	53.6781	46.4256	44.695		Small	6	23℃	Tank3	10μm	483.891	603.938	604.891	564.24		Small	18	13+18	NC	10μm	0	0	0	0		Large	-24	23℃	Tank3	10μm	13971.8	16662.7	14226.3	14953.6		Large	6	23℃	Tank3	10μm	2986.75	2997.28	3039.61	3007.88
Small	-24	23℃	Tank3	3μm	38.7439	41.3816	33.4311	37.8522		Small	6	23℃	Tank3	3μm	382.06	163.209	217.733	254.334		Small	18	13+18	NC	3μm	0	0	0	0		Large	-24	23℃	Tank3	3μm	6327.94	7156.04	8123.04	7202.34		Large	6	23℃	Tank3	3μm	1901.14	1789.51	1714.12	1801.59
Small	-24	23℃	Tank3	0.8μm	109.222	79.8224	75.3188	88.121		Small	6	23℃	Tank3	0.8μm	158.318	78.1888	70.3161	102.274		Small	18	13+18	NC	0.8μm	0	0	0	0		Large	-24	23℃	Tank3	0.8μm	4521.27	4838.48	5544.85	4968.2		Large	6	23℃	Tank3	0.8μm	2262.81	2149.26	2297.86	2236.64
Small	-24	23℃	Tank3	0.4μm	1.87438	12.7676	7.331	7.32431		Small	6	23℃	Tank3	0.2μm	16.3803	27.2004	26.9045	23.495		Small	18	13+18	NC	0.2μm	0	0	0	0		Large	-24	23℃	Tank3	0.4μm	3126.76	2910.74	2704.26	2913.92		Large	6	23℃	Tank3	0.2μm	2049.77	2086.07	2010.46	2048.77
Small	-24	23℃	Tank4	10μm	32.773	58.2736	54.6099	48.5522		Small	6	23℃	Tank4	10μm	23.1684	68.0723	101.091	64.1107		Small	18	23+28	NC	10μm	0	0	0	0		Large	-24	23℃	Tank4	10μm	4252.78	4725.91	4792.91	4590.53		Large	6	23℃	Tank4	10μm	4245.7	4722.98	4905.1	4624.6
Small	-24	23℃	Tank4	3μm	41.5357	16.7978	9.12805	22.4872		Small	6	23℃	Tank4	3μm	67.8288	65.0901	38.3786	57.0992		Small	18	23+28	NC	3μm	0	0	0	0		Large	-24	23℃	Tank4	3μm	1172.15	1358.21	1138.8	1223.05		Large	6	23℃	Tank4	3μm	2884.08	2763.83	2652.66	2766.86
Small	-24	23℃	Tank4	0.8μm	18.5142	51.1543	19.9591	29.8759		Small	6	23℃	Tank4	0.8μm	53.4477	31.6258	1.28353	28.7857		Small	18	23+28	NC	0.8μm	0	0	0	0		Large	-24	23℃	Tank4	0.8μm	1374.63	1466.11	1494.06	1444.93		Large	6	23℃	Tank4	0.8μm	856.123	1035.35	999.033	963.502
Small	-24	23℃	Tank4	0.4μm	0.402387	8.93668	0	3.11302		Small	6	23℃	Tank4	0.2μm	2.3064	5.79127	10.0713	6.05634		Small	18	23+28	NC	0.2μm	0	0	0	0		Large	-24	23℃	Tank4	0.4μm	572.906	536.132	550.212	553.083		Large	6	23℃	Tank4	0.2μm	2226.86	1888.61	2034.19	2049.89
Small	-24	28℃	Tank1	10μm	13.3827	29.8585	33.1255	25.4556		Small	6	28℃	Tank1	10μm	57.2422	24.8996	39.7103	40.6174		Medium	-24	13℃	Tank1	10μm	363.602	267.854	260.014	297.157		Large	-24	28℃	Tank1	10μm						Large	6	28℃	Tank1	10μm
Small	-24	28℃	Tank1	3μm	2.94523	27.8668	7.07976	12.6306		Small	6	28℃	Tank1	3μm	38.758	37.1561	18.3872	31.4337		Medium	-24	13℃	Tank1	3μm	352.658	180.205	234.126	255.663		Large	-24	28℃	Tank1	3μm						Large	6	28℃	Tank1	3μm
Small	-24	28℃	Tank1	0.8μm	35.1531	29.9773	15.7285	26.953		Small	6	28℃	Tank1	0.8μm	0	0	0	0		Medium	-24	13℃	Tank1	0.8μm	26.0212	65.4777	60.6957	50.7316		Large	-24	28℃	Tank1	0.8μm						Large	6	28℃	Tank1	0.8μm
Small	-24	28℃	Tank1	0.4μm	3.07883	4.88105	2.27072	3.4102		Small	6	28℃	Tank1	0.2μm	0	0	0	0		Medium	-24	13℃	Tank1	0.4μm	13.6017	12.5158	26.0561	17.3912		Large	-24	28℃	Tank1	0.4μm						Large	6	28℃	Tank1	0.2μm
Small	-24	28℃	Tank2	10μm	47.9178	42.2844	67.4605	52.5542		Small	6	28℃	Tank2	10μm	3.22205	5.56091	25.8063	11.5298		Medium	-24	13℃	Tank2	10μm	284.245	304.847	239.86	276.317		Large	-24	28℃	Tank2	10μm	5393.91	6968.42	6479.12	6280.48		Large	6	28℃	Tank2	10μm	3747.93	3607.42	3344.69	3566.68
Small	-24	28℃	Tank2	3μm	17.5778	36.0946	12.5596	22.0773		Small	6	28℃	Tank2	3μm	12.2098	10.2537	6.34216	9.60188		Medium	-24	13℃	Tank2	3μm	916.077	757.587	1025.72	899.793		Large	-24	28℃	Tank2	3μm	690.506	883.389	427.514	667.136		Large	6	28℃	Tank2	3μm	2038.98	1799.74	2181.26	2006.66
Small	-24	28℃	Tank2	0.8μm	0	8.77027	8.25134	5.67387		Small	6	28℃	Tank2	0.8μm	0	1.05763	0	0.352545		Medium	-24	13℃	Tank2	0.8μm	104.668	55.4018	13.6816	57.9171		Large	-24	28℃	Tank2	0.8μm	927.464	1006.31	1079.79	1004.52		Large	6	28℃	Tank2	0.8μm	487.847	646.194	520.699	551.58
Small	-24	28℃	Tank2	0.4μm	1.05003	0.633929	1.03681	0.906923		Small	6	28℃	Tank2	0.2μm	1.16381	0	0.413561	0.52579		Medium	-24	13℃	Tank2	0.4μm	0.17656	12.916	0.443455	4.51201		Large	-24	28℃	Tank2	0.4μm	484.116	485.477	500.09	489.894		Large	6	28℃	Tank2	0.2μm	57.9625	56.1476	83.2006	65.7702
Small	-24	28℃	Tank3	10μm	107.265	94.1448	66.9974	89.4692		Small	6	28℃	Tank3	10μm	92.0706	126.467	122.141	113.56		Medium	-24	13℃	Tank3	10μm	27.7709	34.8049	36.6032	33.0597		Large	-24	28℃	Tank3	10μm	571.718	602.44	598.066	590.741		Large	6	28℃	Tank3	10μm	3901.12	3256.73	3497.76	3551.87
Small	-24	28℃	Tank3	3μm	171.432	161.354	171.734	168.173		Small	6	28℃	Tank3	3μm	70.8459	57.4755	20.6472	49.6562		Medium	-24	13℃	Tank3	3μm	173.386	138.486	146.467	152.78		Large	-24	28℃	Tank3	3μm	2527.43	2384.66	2299.77	2403.96		Large	6	28℃	Tank3	3μm	1948.32	1990.41	1723.07	1887.27
Small	-24	28℃	Tank3	0.8μm	2.75692	16.3429	19.7105	12.9368		Small	6	28℃	Tank3	0.8μm	0	35.737	7.8931	14.5434		Medium	-24	13℃	Tank3	0.8μm	3.14524	9.80682	5.11437	6.02214		Large	-24	28℃	Tank3	0.8μm	371.195	290.741	352.154	338.03		Large	6	28℃	Tank3	0.8μm	7926.67	7869.46	8724.1	8173.41
Small	-24	28℃	Tank3	0.4μm	0	0	7.95461	2.65154		Small	6	28℃	Tank3	0.2μm	0	0	0	0		Medium	-24	13℃	Tank3	0.4μm	0	7.8779	0	2.62597		Large	-24	28℃	Tank3	0.4μm	396.248	433.908	452.204	427.453		Large	6	28℃	Tank3	0.2μm	2715.94	2815.67	2447.16	2659.59
Small	-24	28℃	Tank4	10μm	2.1938	7.09772	8.97369	6.0884		Small	6	28℃	Tank4	10μm	4.2503	9.1612	8.82792	7.41314		Medium	-24	13℃	Tank4	10μm	55.0631	43.9912	80.0551	59.7031		Large	-24	28℃	Tank4	10μm	1136.43	1845.25	1149.95	1377.21		Large	6	28℃	Tank4	10μm	1576.97	2093.84	1844.76	1838.52
Small	-24	28℃	Tank4	3μm	53.8971	71.394	94.2096	73.1669		Small	6	28℃	Tank4	3μm	42.6485	53.0511	14.4338	36.7111		Medium	-24	13℃	Tank4	3μm	180.562	223.076	149.452	184.364		Large	-24	28℃	Tank4	3μm	4925.71	4681.29	4829.17	4812.06		Large	6	28℃	Tank4	3μm	2573.8	2575.18	2965.56	2704.84
Small	-24	28℃	Tank4	0.8μm	65.7456	50.6241	30.4047	48.9248		Small	6	28℃	Tank4	0.8μm	29.35	10.7712	0	13.3737		Medium	-24	13℃	Tank4	0.8μm	0	1.7241	0	0.574699		Large	-24	28℃	Tank4	0.8μm	1875.53	1786.93	1899.24	1853.9		Large	6	28℃	Tank4	0.8μm	1548.81	1234.18	1153.93	1312.3
Small	-24	28℃	Tank4	0.4μm	30.4799	25.1339	8.91949	21.5111		Small	6	28℃	Tank4	0.2μm	5.8771	0	0	1.95903		Medium	-24	13℃	Tank4	0.4μm	0	0	0	0		Large	-24	28℃	Tank4	0.4μm	1652.04	1683.62	1408.41	1581.36		Large	6	28℃	Tank4	0.2μm	1815.48	2001.4	1593.78	1803.56
Small	-24	13℃	Tank1	10μm	123.65	45.9256	94.0148	87.8634		Small	12	13℃	Tank1	10μm	171.025	255.199	292.005	239.41		Medium	-24	18℃	Tank1	10μm	326.535	321.254	358.366	335.385		Large	-24	13℃	Tank1	10μm	740.093	520.791	582.29	614.391		Large	12	13℃	Tank1	10μm	5064.39	5155.9	5080.17	5100.15
Small	-24	13℃	Tank1	3μm	44.9457	43.0699	72.6102	53.5419		Small	12	13℃	Tank1	3μm	24.0157	58.9121	17.5077	33.4785		Medium	-24	18℃	Tank1	3μm	539.572	471.218	408.438	473.076		Large	-24	13℃	Tank1	3μm	83.0026	105.714	118.633	102.45		Large	12	13℃	Tank1	3μm	45.9212	33.0379	48.8233	42.5942
Small	-24	13℃	Tank1	0.8μm	61.7008	37.7838	44.991	48.1585		Small	12	13℃	Tank1	0.8μm	100.041	137.772	72.1395	103.318		Medium	-24	18℃	Tank1	0.8μm	13.8846	39.819	24.3794	26.0277		Large	-24	13℃	Tank1	0.8μm	5.38839	0	0.464327	1.9509		Large	12	13℃	Tank1	0.8μm	49.6434	12.4608	7.77537	23.2932
Small	-24	13℃	Tank1	0.2μm	21.0492	12.5557	29.2332	20.946		Small	12	13℃	Tank1	0.2μm	26.3555	20.0699	11.0611	19.1622		Medium	-24	18℃	Tank1	0.4μm	0	0	15.7434	5.2478		Large	-24	13℃	Tank1	0.2μm	45.4646	9.3529	10.6138	21.8104		Large	12	13℃	Tank1	0.2μm	0	0	6.73426	2.24475
Small	-24	13℃	Tank2	10μm	32.2442	92.0228	69.4315	64.5662		Small	12	13℃	Tank2	10μm	825.678	1254.72	1326.3	1135.57		Medium	-24	18℃	Tank2	10μm	220.457	217.193	275.031	237.56		Large	-24	13℃	Tank2	10μm	259.542	167.628	139.999	189.056		Large	12	13℃	Tank2	10μm	836.064	721.096	524.337	693.832
Small	-24	13℃	Tank2	3μm	320.435	353.987	388.846	354.423		Small	12	13℃	Tank2	3μm	421.987	485.239	493.801	467.009		Medium	-24	18℃	Tank2	3μm	558.189	553.041	735.229	615.486		Large	-24	13℃	Tank2	3μm	247.031	136.923	152.924	178.959		Large	12	13℃	Tank2	3μm	25.5984	33.5059	13.1461	24.0835
Small	-24	13℃	Tank2	0.8μm	60.451	33.9408	45.4679	46.6199		Small	12	13℃	Tank2	0.8μm	254.439	194.232	207.882	218.851		Medium	-24	18℃	Tank2	0.8μm	71.6893	33.1664	52.2546	52.3701		Large	-24	13℃	Tank2	0.8μm	8.85782	0	0.0532353	2.97035		Large	12	13℃	Tank2	0.8μm	0	0	0	0
Small	-24	13℃	Tank2	0.2μm	17.9324	11.8922	0	9.94153		Small	12	13℃	Tank2	0.2μm	0	0	0	0		Medium	-24	18℃	Tank2	0.4μm	23.9303	27.7477	50.0885	33.9222		Large	-24	13℃	Tank2	0.2μm	5.8607	36.383	0	14.0812		Large	12	13℃	Tank2	0.2μm	0	0.102229	0	0.0340764
Small	-24	13℃	Tank3	10μm	77.7735	32.8655	25.4371	45.3587		Small	12	13℃	Tank3	10μm	450.999	347.385	479.49	425.958		Medium	-24	18℃	Tank3	10μm	38.8477	26.9708	18.833	28.2172		Large	-24	13℃	Tank3	10μm	268.168	102.899	175.297	182.122		Large	12	13℃	Tank3	10μm	992.429	892.988	1215.48	1033.63
Small	-24	13℃	Tank3	3μm	30.8476	41.0271	46.9599	39.6115		Small	12	13℃	Tank3	3μm	590.349	426.844	299.137	438.777		Medium	-24	18℃	Tank3	3μm	111.349	110.84	140.713	120.967		Large	-24	13℃	Tank3	3μm	734.592	598.704	550.385	627.894		Large	12	13℃	Tank3	3μm	253.686	235.472	369.591	286.25
Small	-24	13℃	Tank3	0.8μm	5.02565	34.5103	10.8759	16.8039		Small	12	13℃	Tank3	0.8μm	264.474	342.738	176.822	261.345		Medium	-24	18℃	Tank3	0.8μm	6.46684	0	5.91895	4.1286		Large	-24	13℃	Tank3	0.8μm	82.8986	67.2675	95.609	81.925		Large	12	13℃	Tank3	0.8μm	242.318	214.966	152.412	203.232
Small	-24	13℃	Tank3	0.2μm	4.80768	0.570789	0	1.79282		Small	12	13℃	Tank3	0.2μm	21.1282	0	5.58543	8.90455		Medium	-24	18℃	Tank3	0.4μm	0	0.972543	0	0.324181		Large	-24	13℃	Tank3	0.2μm	780.109	659.586	509.329	649.675		Large	12	13℃	Tank3	0.2μm	224.398	270.452	255.946	250.265
Small	-24	13℃	Tank4	10μm	23.4941	11.3238	0	11.606		Small	12	13℃	Tank4	10μm	230.945	105.058	131.533	155.845		Medium	-24	18℃	Tank4	10μm	46.4941	44.3619	30.2498	40.3686		Large	-24	13℃	Tank4	10μm	2537.58	2715.05	2384.85	2545.83		Large	12	13℃	Tank4	10μm	2118.04	2608.44	1956.72	2227.73
Small	-24	13℃	Tank4	3μm	107.571	118.85	44.2587	90.2268		Small	12	13℃	Tank4	3μm	0	1.16539	0	0.388462		Medium	-24	18℃	Tank4	3μm	60.5513	29.6163	41.5707	43.9127		Large	-24	13℃	Tank4	3μm	629.912	556.993	513.868	566.924		Large	12	13℃	Tank4	3μm	75.0979	89.185	71.939	78.7406
Small	-24	13℃	Tank4	0.8μm	60.8539	47.2561	25.5294	44.5464		Small	12	13℃	Tank4	0.8μm	18.9738	24.6575	24.9473	22.8595		Medium	-24	18℃	Tank4	0.8μm	0	1.12629	5.15787	2.09472		Large	-24	13℃	Tank4	0.8μm	593.153	486.144	813.712	631.003		Large	12	13℃	Tank4	0.8μm	20.0201	43.0798	88.0716	50.3905
Small	-24	13℃	Tank4	0.2μm	0	0	0	0		Small	12	13℃	Tank4	0.2μm	0	0	6.15249	2.05083		Medium	-24	18℃	Tank4	0.4μm	2.15554	3.36647	0	1.84067		Large	-24	13℃	Tank4	0.2μm	1155.95	967.487	967.178	1030.21		Large	12	13℃	Tank4	0.2μm	947.295	978.816	821.86	915.99
Small	-24	18℃	Tank1	10μm	5.98024	17.1272	16.2013	13.1029		Small	12	18℃	Tank1	10μm	45.0373	39.0229	37.3386	40.4663		Medium	-24	23℃	Tank1	10μm	38.7228	52.8366	26.9169	39.4921		Large	-24	18℃	Tank1	10μm	1060.72	868.398	652.97	860.694		Large	12	18℃	Tank1	10μm	727.751	845.192	799.811	790.918
Small	-24	18℃	Tank1	3μm	69.5773	92.2095	124.217	95.3345		Small	12	18℃	Tank1	3μm	62.7881	39.1879	43.7537	48.5766		Medium	-24	23℃	Tank1	3μm	134.752	91.1985	138.322	121.424		Large	-24	18℃	Tank1	3μm	611.7	469.733	440.315	507.249		Large	12	18℃	Tank1	3μm	663.019	636.089	700.275	666.461
Small	-24	18℃	Tank1	0.8μm	0	0	0	0		Small	12	18℃	Tank1	0.8μm	17.1639	7.43548	19.0707	14.5567		Medium	-24	23℃	Tank1	0.8μm	13.2092	0	0	4.40307		Large	-24	18℃	Tank1	0.8μm	331.433	253.419	268.585	284.479		Large	12	18℃	Tank1	0.8μm	42.0762	8.3943	24.9606	25.1437
Small	-24	18℃	Tank1	0.2μm	0	0	5.65576	1.88525		Small	12	18℃	Tank1	0.2μm	0	33.2388	25.3791	19.5393		Medium	-24	23℃	Tank1	0.4μm	0	10.5312	0	3.51041		Large	-24	18℃	Tank1	0.2μm	145.328	231.73	102.831	159.963		Large	12	18℃	Tank1	0.2μm	24.1226	11.7722	0	11.9649
Small	-24	18℃	Tank2	10μm	29.6322	3.3921	7.26228	13.4289		Small	12	18℃	Tank2	10μm	136.689	145.843	194.145	158.892		Medium	-24	23℃	Tank2	10μm	32.6991	24.1584	94.399	50.4188		Large	-24	18℃	Tank2	10μm	3082.15	2681.02	2519.58	2760.91		Large	12	18℃	Tank2	10μm	193.689	169.55	171.126	178.122
Small	-24	18℃	Tank2	3μm	67.9946	40.6465	32.5383	47.0598		Small	12	18℃	Tank2	3μm	131.495	151.022	111.117	131.211		Medium	-24	23℃	Tank2	3μm	213.793	179.908	147.745	180.482		Large	-24	18℃	Tank2	3μm	1103.94	1127.16	904.563	1045.22		Large	12	18℃	Tank2	3μm	9.00202	13.0403	25.1321	15.7248
Small	-24	18℃	Tank2	0.8μm	14.4364	11.8485	8.31225	11.5324		Small	12	18℃	Tank2	0.8μm	51.2969	66.6518	42.9029	53.6172		Medium	-24	23℃	Tank2	0.8μm	15.473	20.1454	38.8661	24.8282		Large	-24	18℃	Tank2	0.8μm	367.524	377.883	171.353	305.587		Large	12	18℃	Tank2	0.8μm	63.1998	31.831	41.1005	45.3771
Small	-24	18℃	Tank2	0.2μm	0	5.68397	0	1.89466		Small	12	18℃	Tank2	0.2μm	52.119	72.6264	88.3515	71.0323		Medium	-24	23℃	Tank2	0.4μm	13.0105	8.74096	43.8734	21.8749		Large	-24	18℃	Tank2	0.2μm	0	3.13487	0	1.04496		Large	12	18℃	Tank2	0.2μm	0	0	0.356109	0.118703
Small	-24	18℃	Tank3	10μm	58.7575	31.6625	23.0245	37.8148		Small	12	18℃	Tank3	10μm	54.7157	25.3788	38.7533	39.6159		Medium	-24	23℃	Tank3	10μm	51.3093	42.0652	36.9181	43.4309		Large	-24	18℃	Tank3	10μm	1689.67	1639.45	1734.64	1687.92		Large	12	18℃	Tank3	10μm	1110.62	918.634	1261.13	1096.79
Small	-24	18℃	Tank3	3μm	87.0315	70.4722	46.0597	67.8545		Small	12	18℃	Tank3	3μm	0	0	17.126	5.70866		Medium	-24	23℃	Tank3	3μm	51.0031	100.037	71.5471	74.1958		Large	-24	18℃	Tank3	3μm	4317.34	3185.7	3209.71	3570.92		Large	12	18℃	Tank3	3μm	192.877	190.651	168.53	184.019
Small	-24	18℃	Tank3	0.8μm	0	0	0	0		Small	12	18℃	Tank3	0.8μm	8.53477	17.2401	22.6902	16.155		Medium	-24	23℃	Tank3	0.8μm	10.6022	24.7959	6.60323	14.0005		Large	-24	18℃	Tank3	0.8μm	155.152	91.6647	80.0941	108.97		Large	12	18℃	Tank3	0.8μm	17.1635	39.8829	18.4716	25.1727
Small	-24	18℃	Tank3	0.2μm	0	0	0	0		Small	12	18℃	Tank3	0.2μm	0	0	0	0		Medium	-24	23℃	Tank3	0.4μm	0	0	0	0		Large	-24	18℃	Tank3	0.2μm	80.0726	83.164	104.254	89.1635		Large	12	18℃	Tank3	0.2μm	38.2452	57.5394	34.0856	43.2901
Small	-24	18℃	Tank4	10μm	189.112	147.559	185.224	173.965		Small	12	18℃	Tank4	10μm	36.6748	30.3322	95.5154	54.1741		Medium	-24	23℃	Tank4	10μm	67.8763	35.5258	62.9914	55.4645		Large	-24	18℃	Tank4	10μm	199.806	215.621	286.23	233.886		Large	12	18℃	Tank4	10μm	99.2487	68.5163	18.5961	62.1204
Small	-24	18℃	Tank4	3μm	329.017	350.668	347.514	342.4		Small	12	18℃	Tank4	3μm	80.8991	35.4604	38.0757	51.4784		Medium	-24	23℃	Tank4	3μm	181.375	176.613	133.138	163.709		Large	-24	18℃	Tank4	3μm	1206.95	1358.29	1167.55	1244.26		Large	12	18℃	Tank4	3μm	158.984	108.396	94.9039	120.761
Small	-24	18℃	Tank4	0.8μm	36.4331	17.8589	16.4895	23.5939		Small	12	18℃	Tank4	0.8μm	25.868	22.4368	4.98629	17.7637		Medium	-24	23℃	Tank4	0.8μm	4.31713	25.4349	17.1055	15.6191		Large	-24	18℃	Tank4	0.8μm	37.2237	11.2106	26.5568	24.997		Large	12	18℃	Tank4	0.8μm	0	10.0471	6.44963	5.49889
Small	-24	18℃	Tank4	0.2μm	44.7805	22.5433	44.3901	37.238		Small	12	18℃	Tank4	0.2μm	4.63324	0	25.2685	9.96724		Medium	-24	23℃	Tank4	0.4μm	0	0	0	0		Large	-24	18℃	Tank4	0.2μm	21.4613	18.2238	5.94752	15.2109		Large	12	18℃	Tank4	0.2μm	89.921	126.914	158.686	125.174
Small	-24	23℃	Tank1	10μm	126.452	110.619	211.127	149.4		Small	12	23℃	Tank1	10μm	118.845	92.9858	60.2075	90.6795		Medium	-24	28℃	Tank1	10μm	15.9179	51.8256	42.5874	36.777		Large	-24	23℃	Tank1	10μm	170.476	166.488	156.149	164.371		Large	12	23℃	Tank1	10μm	138.219	126.94	193.331	152.83
Small	-24	23℃	Tank1	3μm	23.2942	18.5972	8.77744	16.8896		Small	12	23℃	Tank1	3μm	12.0945	25.0315	23.6173	20.2478		Medium	-24	28℃	Tank1	3μm	121.217	115.929	114.103	117.083		Large	-24	23℃	Tank1	3μm	2003.11	1614.62	1812.19	1809.98		Large	12	23℃	Tank1	3μm	270.765	292.286	328.071	297.041
Small	-24	23℃	Tank1	0.8μm	64.7622	125.058	93.5937	94.4712		Small	12	23℃	Tank1	0.8μm	1.68341	41.5978	24.4437	22.575		Medium	-24	28℃	Tank1	0.8μm	30.528	25.7007	21.4733	25.9007		Large	-24	23℃	Tank1	0.8μm	539.228	502.942	528.376	523.515		Large	12	23℃	Tank1	0.8μm	29.0195	37.7849	77.7159	48.1734
Small	-24	23℃	Tank1	0.2μm	7.71549	16.9535	15.1695	13.2795		Small	12	23℃	Tank1	0.2μm	0	7.38119	0	2.4604		Medium	-24	28℃	Tank1	0.4μm	0	9.31628	17.6488	8.98836		Large	-24	23℃	Tank1	0.2μm	866.852	768.431	822.575	819.286		Large	12	23℃	Tank1	0.2μm	313.969	364.822	412.068	363.62
Small	-24	23℃	Tank2	10μm	275.567	327.413	252.362	285.114		Small	12	23℃	Tank2	10μm	225.644	314.832	299.748	280.075		Medium	-24	28℃	Tank2	10μm	59.0673	67.2387	30.4464	52.2508		Large	-24	23℃	Tank2	10μm	203.849	249.929	185.751	213.176		Large	12	23℃	Tank2	10μm	2642.39	2125.65	2202.94	2323.66
Small	-24	23℃	Tank2	3μm	810.833	834.51	834.68	826.674		Small	12	23℃	Tank2	3μm	108.25	65.1504	70.5667	81.3222		Medium	-24	28℃	Tank2	3μm	57.7929	55.0234	71.1626	61.3263		Large	-24	23℃	Tank2	3μm	497.288	424.238	542.531	488.019		Large	12	23℃	Tank2	3μm	1523.71	363.811	380.02	755.846
Small	-24	23℃	Tank2	0.8μm	70.3718	36.547	52.0593	52.9927		Small	12	23℃	Tank2	0.8μm	47.9745	5.47589	41.7044	31.7183		Medium	-24	28℃	Tank2	0.8μm	24.1311	30.8792	0.562094	18.5242		Large	-24	23℃	Tank2	0.8μm	5.96011	30.6232	8.41916	15.0008		Large	12	23℃	Tank2	0.8μm	416.374	512.76	481.142	470.092
Small	-24	23℃	Tank2	0.2μm	67.9389	32.7142	63.9697	54.8743		Small	12	23℃	Tank2	0.2μm	7.4819	9.49616	0	5.65936		Medium	-24	28℃	Tank2	0.4μm	15.4852	11.3919	2.81701	9.89804		Large	-24	23℃	Tank2	0.2μm	114.364	72.574	80.4908	89.1429		Large	12	23℃	Tank2	0.2μm	630.113	504.656	517.921	550.897
Small	-24	23℃	Tank3	10μm	152.898	110.48	125.956	129.778		Small	12	23℃	Tank3	10μm	176.299	83.0949	189.156	149.517		Medium	-24	28℃	Tank3	10μm	7.30783	1.89854	10.6813	6.62923		Large	-24	23℃	Tank3	10μm	15955.9	17331.5	15499.4	16262.3		Large	12	23℃	Tank3	10μm	157.592	126.786	177.153	153.844
Small	-24	23℃	Tank3	3μm	220.202	194.411	133.546	182.72		Small	12	23℃	Tank3	3μm	125.968	71.7303	112.065	103.254		Medium	-24	28℃	Tank3	3μm	36.303	53.9353	29.0559	39.7647		Large	-24	23℃	Tank3	3μm	13980.9	13945.9	11509.3	13145.4		Large	12	23℃	Tank3	3μm	287.862	163.377	211.533	220.924
Small	-24	23℃	Tank3	0.8μm	54.9519	60.832	53.9579	56.5806		Small	12	23℃	Tank3	0.8μm	16.4134	35.1404	26.8444	26.1327		Medium	-24	28℃	Tank3	0.8μm	13.463	4.37896	0	5.94731		Large	-24	23℃	Tank3	0.8μm	3588.46	3061.65	2990.97	3213.69		Large	12	23℃	Tank3	0.8μm	154.936	223.294	260.455	212.895
Small	-24	23℃	Tank3	0.2μm	0	3.6216	6.97259	3.5314		Small	12	23℃	Tank3	0.2μm	10.2919	8.3075	9.12571	9.24172		Medium	-24	28℃	Tank3	0.4μm	16.2783	6.10005	10.0619	10.8134		Large	-24	23℃	Tank3	0.2μm	212.145	179.386	169.919	187.15		Large	12	23℃	Tank3	0.2μm	593.127	543.926	466.399	534.484
Small	-24	23℃	Tank4	10μm	97.1398	86.4912	69.8688	84.4999		Small	12	23℃	Tank4	10μm	14.0252	23.4804	31.0107	22.8388		Medium	-24	28℃	Tank4	10μm	0	0.692963	0	0.230988		Large	-24	23℃	Tank4	10μm	7365.72	7611.63	6704.71	7227.35		Large	12	23℃	Tank4	10μm	685.954	732.572	639.726	686.084
Small	-24	23℃	Tank4	3μm	38.8826	47.2887	84.3738	56.8484		Small	12	23℃	Tank4	3μm	15.7521	18.7509	42.2708	25.5913		Medium	-24	28℃	Tank4	3μm	6.90773	13.1745	14.9027	11.6616		Large	-24	23℃	Tank4	3μm	8325.75	8063.17	8188.42	8192.45		Large	12	23℃	Tank4	3μm	716.428	615.001	599.552	643.66
Small	-24	23℃	Tank4	0.8μm	17.5761	11.407	10.329	13.104		Small	12	23℃	Tank4	0.8μm	16.6514	30.2074	4.91575	17.2582		Medium	-24	28℃	Tank4	0.8μm	7.14574	5.72277	6.63209	6.5002		Large	-24	23℃	Tank4	0.8μm	3048.1	3003.68	2919.33	2990.37		Large	12	23℃	Tank4	0.8μm	447.414	348.029	384.337	393.26
Small	-24	23℃	Tank4	0.2μm	1.90139	12.3164	12.0851	8.76764		Small	12	23℃	Tank4	0.2μm	12.7057	0	1.31751	4.67441		Medium	-24	28℃	Tank4	0.4μm	4.9903	0	0	1.66343		Large	-24	23℃	Tank4	0.2μm	2765.12	2649.99	2613.45	2676.19		Large	12	23℃	Tank4	0.2μm	417.802	382.272	383.896	394.657
Small	-24	28℃	Tank1	10μm	39.6007	0	35.3788	24.9932		Small	12	28℃	Tank1	10μm	24.8071	0	15.6374	13.4815		Medium	-24	all	NC	10μm	0	0	0	0		Large	-24	28℃	Tank1	10μm						Large	12	28℃	Tank1	10μm
Small	-24	28℃	Tank1	3μm	125.842	162.644	95.492	127.993		Small	12	28℃	Tank1	3μm	0	0	0	0		Medium	-24	all	NC	3μm	0	0	0	0		Large	-24	28℃	Tank1	3μm						Large	12	28℃	Tank1	3μm
Small	-24	28℃	Tank1	0.8μm	129.824	97.2005	101.033	109.352		Small	12	28℃	Tank1	0.8μm	17.8868	0	0	5.96226		Medium	-24	all	NC	0.8μm	0	0	0	0		Large	-24	28℃	Tank1	0.8μm						Large	12	28℃	Tank1	0.8μm
Small	-24	28℃	Tank1	0.2μm	0	14.9875	14.2723	9.75328		Small	12	28℃	Tank1	0.2μm	11.8665	0	9.95348	7.27331		Medium	-24	all	NC	0.4μm	0	0	0	0		Large	-24	28℃	Tank1	0.2μm						Large	12	28℃	Tank1	0.2μm
Small	-24	28℃	Tank2	10μm	23.3783	36.8679	20.4087	26.885		Small	12	28℃	Tank2	10μm	0	0	0	0												Large	-24	28℃	Tank2	10μm	14018.4	13896.5	17092.7	15002.5		Large	12	28℃	Tank2	10μm	873.532	760.632	1031.08	888.416
Small	-24	28℃	Tank2	3μm	13.8157	14.4505	11.9606	13.4089		Small	12	28℃	Tank2	3μm	13.039	6.97365	0.744443	6.91904												Large	-24	28℃	Tank2	3μm	13540.7	9894.46	9923.99	11119.7		Large	12	28℃	Tank2	3μm	1100.42	899.173	976.335	991.977
Small	-24	28℃	Tank2	0.8μm	25.203	11.0423	12.0887	16.1113		Small	12	28℃	Tank2	0.8μm	1.19908	1.94348	0	1.04752												Large	-24	28℃	Tank2	0.8μm	3554.45	3425.87	3422.47	3467.6		Large	12	28℃	Tank2	0.8μm	331.035	442.616	398.457	390.702
Small	-24	28℃	Tank2	0.2μm	8.67108	19.3347	0.583754	9.52984		Small	12	28℃	Tank2	0.2μm	0	1.14714	0.560486	0.56921												Large	-24	28℃	Tank2	0.2μm	3810.64	3704.8	3044.12	3519.86		Large	12	28℃	Tank2	0.2μm	75.8263	80.866	62.4489	73.0471
Small	-24	28℃	Tank3	10μm	55.2295	50.2959	43.3646	49.63		Small	12	28℃	Tank3	10μm	14.2378	44.978	33.3484	30.8547												Large	-24	28℃	Tank3	10μm	3309.82	3753.15	4045.23	3702.73		Large	12	28℃	Tank3	10μm	1417.13	1500.01	1651.96	1523.03
Small	-24	28℃	Tank3	3μm	60.2063	106.5	51.9971	72.901		Small	12	28℃	Tank3	3μm	11.5682	0	21.9441	11.1708												Large	-24	28℃	Tank3	3μm	3310.48	3080.41	3346.7	3245.86		Large	12	28℃	Tank3	3μm	2243.51	1848.64	1799.1	1963.75
Small	-24	28℃	Tank3	0.8μm	14.6737	17.9756	0	10.8831		Small	12	28℃	Tank3	0.8μm	0	2.5046	18.5822	7.02892												Large	-24	28℃	Tank3	0.8μm	10826.4	10055.6	10468.2	10450		Large	12	28℃	Tank3	0.8μm	1906.65	1841.33	1742.02	1830
Small	-24	28℃	Tank3	0.2μm	4.90146	0	15.4824	6.79462		Small	12	28℃	Tank3	0.2μm	0	0	0	0												Large	-24	28℃	Tank3	0.2μm	1958.25	2099.61	1426.32	1828.06		Large	12	28℃	Tank3	0.2μm	1324.03	1073.15	1084.13	1160.44
Small	-24	28℃	Tank4	10μm	9.66099	4.36925	56.2616	23.4306		Small	12	28℃	Tank4	10μm	24.3638	20.6793	0	15.0144												Large	-24	28℃	Tank4	10μm	2550.06	2187.13	2341.68	2359.62		Large	12	28℃	Tank4	10μm	349.542	421.686	401.276	390.835
Small	-24	28℃	Tank4	3μm	37.195	67.1691	5.5688	36.6443		Small	12	28℃	Tank4	3μm	4.28717	37.9865	0	14.0912												Large	-24	28℃	Tank4	3μm	6431.91	3822.21	3684.29	4646.14		Large	12	28℃	Tank4	3μm	609.011	477.337	561.748	549.365
Small	-24	28℃	Tank4	0.8μm	55.7024	69.1688	90.5264	71.7992		Small	12	28℃	Tank4	0.8μm	0	0	0	0												Large	-24	28℃	Tank4	0.8μm	637.555	504.487	576.95	572.998		Large	12	28℃	Tank4	0.8μm	1079.4	844.974	930.611	951.661
Small	-24	28℃	Tank4	0.2μm	8.2803	9.82798	25.7821	14.6301		Small	12	28℃	Tank4	0.2μm	0	0	0	0												Large	-24	28℃	Tank4	0.2μm	990.354	961.719	1165.97	1039.35		Large	12	28℃	Tank4	0.2μm	352.21	435.91	427.84	405.32
Small	0	13℃	Tank1	10μm	2155.13	1810.37	2131.39	2032.29		Small	18	13℃	Tank1	10μm	146.896	193.776	131.439	157.37												Large	0	13℃	Tank1	10μm	19437.5	19758.8	23959.2	21051.8		Large	18	13℃	Tank1	10μm	19.1793	14.7721	58.2276	30.7263
Small	0	13℃	Tank1	3μm	321.299	256.727	280.337	286.121		Small	18	13℃	Tank1	3μm	46.0699	4.4591	39.1302	29.8864												Large	0	13℃	Tank1	3μm	1767.73	2038.88	1677.49	1828.03		Large	18	13℃	Tank1	3μm	164.423	132.915	85.1948	127.511
Small	0	13℃	Tank1	0.8μm	256.514	195.768	297.95	250.077		Small	18	13℃	Tank1	0.8μm	48.1902	31.6845	20.1785	33.3511												Large	0	13℃	Tank1	0.8μm	298.019	345.343	183.507	275.623		Large	18	13℃	Tank1	0.8μm	0	0	0	0
Small	0	13℃	Tank1	0.2μm	30.874	40.6976	40.9179	37.4965		Small	18	13℃	Tank1	0.2μm	0	0	14.4115	4.80383												Large	0	13℃	Tank1	0.2μm	64.8373	56.2594	75.0722	65.3897		Large	18	13℃	Tank1	0.2μm	7.15612	22.8005	9.28131	13.0793
Small	0	13℃	Tank2	10μm	80.8974	135.86	96.6423	104.467		Small	18	13℃	Tank2	10μm	969.619	950.863	987.804	969.429												Large	0	13℃	Tank2	10μm	540.477	395.628	269.167	401.758		Large	18	13℃	Tank2	10μm	92.3714	83.2857	79.7503	85.1358
Small	0	13℃	Tank2	3μm	171.839	151.859	235.802	186.5		Small	18	13℃	Tank2	3μm	510.705	493.551	490.351	498.202												Large	0	13℃	Tank2	3μm	78.0309	40.4553	88.2875	68.9245		Large	18	13℃	Tank2	3μm	7.50788	10.4694	0	5.99244
Small	0	13℃	Tank2	0.8μm	22.7134	14.163	25.6277	20.8347		Small	18	13℃	Tank2	0.8μm	271.893	280.391	286.121	279.468												Large	0	13℃	Tank2	0.8μm	9.24231	0.51086	17.0531	8.93541		Large	18	13℃	Tank2	0.8μm	0	0	0	0
Small	0	13℃	Tank2	0.2μm	32.7867	18.71	73.712	41.7362		Small	18	13℃	Tank2	0.2μm	41.5002	34.1594	18.4616	31.3737												Large	0	13℃	Tank2	0.2μm	50.9501	31.8279	34.6506	39.1429		Large	18	13℃	Tank2	0.2μm	30.1898	58.4856	51.6566	46.7774
Small	0	13℃	Tank3	10μm	1613.85	1301.34	1113.4	1342.86		Small	18	13℃	Tank3	10μm	384.286	257.237	287.844	309.789												Large	0	13℃	Tank3	10μm	10072.5	8515.15	8799.28	9128.97		Large	18	13℃	Tank3	10μm	137.018	58.896	184.54	126.818
Small	0	13℃	Tank3	3μm	1806.38	910.399	861.169	1192.65		Small	18	13℃	Tank3	3μm	497.374	485.988	557.487	513.616												Large	0	13℃	Tank3	3μm	11370.2	9586.18	9918.9	10291.7		Large	18	13℃	Tank3	3μm	928.234	596.228	922.005	815.489
Small	0	13℃	Tank3	0.8μm	250.699	390.341	407.597	349.546		Small	18	13℃	Tank3	0.8μm	260.936	178.62	243.103	227.553												Large	0	13℃	Tank3	0.8μm	452.541	529.283	450.841	477.555		Large	18	13℃	Tank3	0.8μm	0	0	0	0
Small	0	13℃	Tank3	0.2μm	19.4642	44.2421	17.7783	27.1616		Small	18	13℃	Tank3	0.2μm	198.012	97.6453	191.261	162.306												Large	0	13℃	Tank3	0.2μm	278.758	171.219	194.603	214.86		Large	18	13℃	Tank3	0.2μm	0	0	2.43829	0.812763
Small	0	13℃	Tank4	10μm	149.046	284.919	174.98	202.982		Small	18	13℃	Tank4	10μm	89.1562	70.1413	107.508	88.9352												Large	0	13℃	Tank4	10μm	28809.9	25872.6	25713.5	26798.7		Large	18	13℃	Tank4	10μm	909.988	1111.4	859.835	960.407
Small	0	13℃	Tank4	3μm	41.6517	39.4174	70.4729	50.514		Small	18	13℃	Tank4	3μm	76.3323	12.7047	56.1914	48.4094												Large	0	13℃	Tank4	3μm	2533.76	2290.49	2667.76	2497.34		Large	18	13℃	Tank4	3μm	0	12.3694	0	4.12314
Small	0	13℃	Tank4	0.8μm	68.7491	139.202	48.6908	85.5473		Small	18	13℃	Tank4	0.8μm	1.36424	1.67508	0.753151	1.26416												Large	0	13℃	Tank4	0.8μm	558.361	471.773	348.042	459.392		Large	18	13℃	Tank4	0.8μm	0	0	0	0
Small	0	13℃	Tank4	0.2μm	17.7202	4.35217	0	7.35746		Small	18	13℃	Tank4	0.2μm	0	0	2.81736	0.939121												Large	0	13℃	Tank4	0.2μm	1973.61	1267.31	1433.14	1558.02		Large	18	13℃	Tank4	0.2μm	392.686	400.143	357.903	383.577
Small	0	18℃	Tank1	10μm	456.773	583.81	464.389	501.657		Small	18	18℃	Tank1	10μm	16.016	14.2361	56.1278	28.7933												Large	0	18℃	Tank1	10μm	29975	30603.3	28913.2	29830.5		Large	18	18℃	Tank1	10μm	7.71	0.951546	57.8098	22.1571
Small	0	18℃	Tank1	3μm	0	0	0	0		Small	18	18℃	Tank1	3μm	0	0	0	0												Large	0	18℃	Tank1	3μm	10467.3	9223.81	10020.7	9903.94		Large	18	18℃	Tank1	3μm	120.512	71.5621	25.0394	72.371
Small	0	18℃	Tank1	0.8μm	248.804	345.483	270.687	288.325		Small	18	18℃	Tank1	0.8μm	24.8801	32.7506	8.07328	21.9013												Large	0	18℃	Tank1	0.8μm	1775.85	1714.09	1740.61	1743.52		Large	18	18℃	Tank1	0.8μm	16.6639	4.84888	10.552	10.6883
Small	0	18℃	Tank1	0.2μm	13.2243	26.5861	26.4263	22.0789		Small	18	18℃	Tank1	0.2μm	72.6115	47.6511	27.2496	49.1707												Large	0	18℃	Tank1	0.2μm	310.771	355.543	207.087	291.134		Large	18	18℃	Tank1	0.2μm	101.509	103.535	107.009	104.017
Small	0	18℃	Tank2	10μm	2406.6	3164.84	2741.53	2770.99		Small	18	18℃	Tank2	10μm	278.272	304.197	332.46	304.976												Large	0	18℃	Tank2	10μm	384074	405592	384634	391433		Large	18	18℃	Tank2	10μm	121.07	169.769	139.096	143.312
Small	0	18℃	Tank2	3μm	2205.83	1649.36	1587.82	1814.34		Small	18	18℃	Tank2	3μm	64.0776	54.5656	50.5628	56.402												Large	0	18℃	Tank2	3μm	1529.57	1137.93	1322.79	1330.1		Large	18	18℃	Tank2	3μm	306.558	412.944	476.186	398.563
Small	0	18℃	Tank2	0.8μm	198.241	278.944	224.691	233.959		Small	18	18℃	Tank2	0.8μm	43.2897	0	18.7705	20.6867												Large	0	18℃	Tank2	0.8μm	8645.64	4830.51	5506.36	6327.5		Large	18	18℃	Tank2	0.8μm	8.3423	18.6284	0.137407	9.03603
Small	0	18℃	Tank2	0.2μm	6.88023	10.7892	0	5.88981		Small	18	18℃	Tank2	0.2μm	175.813	160.005	137.618	157.812												Large	0	18℃	Tank2	0.2μm	114.714	118.457	72.3194	101.83		Large	18	18℃	Tank2	0.2μm	140.987	154.469	116.622	137.359
Small	0	18℃	Tank3	10μm	3916.58	4583.01	4398.11	4299.23		Small	18	18℃	Tank3	10μm	46.1824	44.7558	30.7481	40.5621												Large	0	18℃	Tank3	10μm	64863.1	51809.2	56268.8	57647		Large	18	18℃	Tank3	10μm	357.545	344.444	309.979	337.322
Small	0	18℃	Tank3	3μm	392.415	284.668	322.069	333.051		Small	18	18℃	Tank3	3μm	84.4771	37.5849	70.9277	64.3299												Large	0	18℃	Tank3	3μm	890.098	649.562	664.989	734.883		Large	18	18℃	Tank3	3μm	0	8.88765	0	2.96255
Small	0	18℃	Tank3	0.8μm	179.203	203.41	322.635	235.083		Small	18	18℃	Tank3	0.8μm	6.5765	17.0841	31.6482	18.4363												Large	0	18℃	Tank3	0.8μm	322.247	400.273	389.89	370.803		Large	18	18℃	Tank3	0.8μm	22.989	10.4302	6.00048	13.1399
Small	0	18℃	Tank3	0.2μm	265.903	257.389	190.719	238.004		Small	18	18℃	Tank3	0.2μm	0	0.500813	0	0.166938												Large	0	18℃	Tank3	0.2μm	211.295	139.398	183.584	178.092		Large	18	18℃	Tank3	0.2μm	192.129	187.787	148.539	176.152
Small	0	18℃	Tank4	10μm	380.929	340.7	369.534	363.721		Small	18	18℃	Tank4	10μm	58.2785	91.7123	61.5533	70.5147												Large	0	18℃	Tank4	10μm	25680.8	26738.2	27368	26595.7		Large	18	18℃	Tank4	10μm	63.3953	65.6439	85.4004	71.4799
Small	0	18℃	Tank4	3μm	615.552	627.756	639.916	627.741		Small	18	18℃	Tank4	3μm	37.4981	84.1405	61.4848	61.0412												Large	0	18℃	Tank4	3μm	2059.35	1990.63	1813.36	1954.45		Large	18	18℃	Tank4	3μm	0	11.3969	0	3.79897
Small	0	18℃	Tank4	0.8μm	17.0933	21.2921	22.104	20.1631		Small	18	18℃	Tank4	0.8μm	152.135	124.637	162.07	146.281												Large	0	18℃	Tank4	0.8μm	114.198	43.8256	48.7952	68.9396		Large	18	18℃	Tank4	0.8μm	0	25.2969	0	8.43231
Small	0	18℃	Tank4	0.2μm	0	0	0	0		Small	18	18℃	Tank4	0.2μm	14.5907	56.9268	11.9507	27.8227												Large	0	18℃	Tank4	0.2μm	723.1	894.396	628.838	748.778		Large	18	18℃	Tank4	0.2μm	0	0	0	0
Small	0	23℃	Tank1	10μm	1485.22	1283.87	1343.08	1370.72		Small	18	23℃	Tank1	10μm	4.32328	29.1732	16.6668	16.7211												Large	0	23℃	Tank1	10μm	31488.6	28167.1	29901.1	29852.3		Large	18	23℃	Tank1	10μm	190.598	257.312	150.895	199.602
Small	0	23℃	Tank1	3μm	1009.11	993.654	842.409	948.39		Small	18	23℃	Tank1	3μm	62.8958	47.2459	42.535	50.8923												Large	0	23℃	Tank1	3μm	773.241	541.128	734.841	683.07		Large	18	23℃	Tank1	3μm	195.843	153.048	110.006	152.965
Small	0	23℃	Tank1	0.8μm	192.65	210.391	210.999	204.68		Small	18	23℃	Tank1	0.8μm	56.4878	29.0313	5.32507	30.2814												Large	0	23℃	Tank1	0.8μm	396.449	395.971	431.843	408.088		Large	18	23℃	Tank1	0.8μm	445.844	155.891	103.973	235.236
Small	0	23℃	Tank1	0.2μm	44.5353	36.8256	71.9472	51.1027		Small	18	23℃	Tank1	0.2μm	0	0	29.7947	9.93158												Large	0	23℃	Tank1	0.2μm	2173.05	1855.33	2096.33	2041.57		Large	18	23℃	Tank1	0.2μm	69.0769	71.7665	70.0331	70.2922
Small	0	23℃	Tank2	10μm	12164.1	12476.7	15377.7	13339.5		Small	18	23℃	Tank2	10μm	93.9245	85.2518	84.1664	87.7809												Large	0	23℃	Tank2	10μm	147897	109010	124601	127169		Large	18	23℃	Tank2	10μm	200.297	224.007	228.157	217.487
Small	0	23℃	Tank2	3μm	2010.83	2113.06	1824.95	1982.94		Small	18	23℃	Tank2	3μm	82.5105	38.5683	56.4442	59.1743												Large	0	23℃	Tank2	3μm	6751.26	6759.79	3579.92	5696.99		Large	18	23℃	Tank2	3μm	61.8738	50.5729	23.04	45.1622
Small	0	23℃	Tank2	0.8μm	1903.97	1657.05	1709.17	1756.73		Small	18	23℃	Tank2	0.8μm	18.9423	27.7659	12.4559	19.7213												Large	0	23℃	Tank2	0.8μm	1081.9	1186.48	1143.12	1137.17		Large	18	23℃	Tank2	0.8μm	40.0517	16.0241	11.2234	22.4331
Small	0	23℃	Tank2	0.2μm	512.058	668.279	660.263	613.533		Small	18	23℃	Tank2	0.2μm	13.2488	22.2877	10.2305	15.2557												Large	0	23℃	Tank2	0.2μm	3877.1	3031.21	4238.66	3715.66		Large	18	23℃	Tank2	0.2μm	228.607	339.376	231.51	266.498
Small	0	23℃	Tank3	10μm	4798.76	4389.86	4697.1	4628.57		Small	18	23℃	Tank3	10μm	184.961	154.434	125.607	155.001												Large	0	23℃	Tank3	10μm	71819.6	69631.6	75191.4	72214.2		Large	18	23℃	Tank3	10μm	213.743	147.227	174.902	178.624
Small	0	23℃	Tank3	3μm	1495.55	1837.18	1788.32	1707.02		Small	18	23℃	Tank3	3μm	174.126	103.908	110.717	129.584												Large	0	23℃	Tank3	3μm	29756.5	23138.4	19772.8	24222.6		Large	18	23℃	Tank3	3μm	262.895	221.238	182.327	222.153
Small	0	23℃	Tank3	0.8μm	684.132	647.933	585.459	639.175		Small	18	23℃	Tank3	0.8μm	66.0889	107.648	58.7005	77.4791												Large	0	23℃	Tank3	0.8μm	922.006	1291.58	908.194	1040.59		Large	18	23℃	Tank3	0.8μm	227.975	240.191	201.898	223.355
Small	0	23℃	Tank3	0.2μm	380.311	336.859	298.156	338.442		Small	18	23℃	Tank3	0.2μm	19.1481	23.2324	5.97708	16.1192												Large	0	23℃	Tank3	0.2μm	1828.41	1844.64	2878.47	2183.84		Large	18	23℃	Tank3	0.2μm	169.581	164.353	96.0028	143.312
Small	0	23℃	Tank4	10μm	575.417	691.772	622.531	629.907		Small	18	23℃	Tank4	10μm	38.1543	24.4909	19.8542	27.4998												Large	0	23℃	Tank4	10μm	57487.4	64660.7	67984.9	63377.7		Large	18	23℃	Tank4	10μm	470.041	457.491	437.383	454.971
Small	0	23℃	Tank4	3μm	332.609	282.318	152.847	255.925		Small	18	23℃	Tank4	3μm	4.62746	1.08062	14.9241	6.87741												Large	0	23℃	Tank4	3μm	21345.8	17770.2	30162.9	23093		Large	18	23℃	Tank4	3μm	470.464	355.234	424.621	416.773
Small	0	23℃	Tank4	0.8μm	34.2616	50.3244	53.3583	45.9814		Small	18	23℃	Tank4	0.8μm	27.0615	60.584	30.6185	39.4214												Large	0	23℃	Tank4	0.8μm	6630.1	13338.5	5939.92	8636.18		Large	18	23℃	Tank4	0.8μm	57.4305	76.7307	48.4621	60.8744
Small	0	23℃	Tank4	0.2μm	58.4948	59.787	60.3361	59.5393		Small	18	23℃	Tank4	0.2μm	21.2464	47.9588	12.1376	27.1142												Large	0	23℃	Tank4	0.2μm	3984.14	4269.42	4586.2	4279.92		Large	18	23℃	Tank4	0.2μm	182.407	228.302	190.209	200.306
Small	0	28℃	Tank1	10μm	2013.94	2240.2	2119.77	2124.63		Small	18	28℃	Tank1	10μm	2.19512	13.9913	23.2002	13.1289												Large	0	28℃	Tank1	10μm						Large	18	28℃	Tank1	10μm
Small	0	28℃	Tank1	3μm	639.829	582.776	663.828	628.811		Small	18	28℃	Tank1	3μm	14.5073	24.5548	7.035	15.3657												Large	0	28℃	Tank1	3μm						Large	18	28℃	Tank1	3μm
Small	0	28℃	Tank1	0.8μm	100.636	47.1233	114.882	87.5473		Small	18	28℃	Tank1	0.8μm	2.23556	34.2901	8.95285	15.1595												Large	0	28℃	Tank1	0.8μm						Large	18	28℃	Tank1	0.8μm
Small	0	28℃	Tank1	0.2μm	44.8807	134.366	54.5957	77.9475		Small	18	28℃	Tank1	0.2μm	0	7.5854	5.00178	4.19573												Large	0	28℃	Tank1	0.2μm						Large	18	28℃	Tank1	0.2μm
Small	0	28℃	Tank2	10μm	159.873	163.253	163.82	162.315		Small	18	28℃	Tank2	10μm	1.98747	0.110554	0	0.699342												Large	0	28℃	Tank2	10μm	30040.1	39117	42058.8	37072		Large	18	28℃	Tank2	10μm	926.235	988.979	724.164	879.793
Small	0	28℃	Tank2	3μm	38.6676	70.1276	79.0977	62.631		Small	18	28℃	Tank2	3μm	0	0	1.06371	0.354571												Large	0	28℃	Tank2	3μm	12456	8774.48	14342.2	11857.6		Large	18	28℃	Tank2	3μm	294.333	417.838	329.817	347.329
Small	0	28℃	Tank2	0.8μm	22.0979	47.9812	30.1946	33.4246		Small	18	28℃	Tank2	0.8μm	14.1073	7.03908	2.18711	7.77783												Large	0	28℃	Tank2	0.8μm	2404.01	4501.27	2238.65	3047.98		Large	18	28℃	Tank2	0.8μm	62.3847	64.3102	23.1684	49.9544
Small	0	28℃	Tank2	0.2μm	7.44351	2.69157	1.33602	3.8237		Small	18	28℃	Tank2	0.2μm	0	0	0.79784	0.265947												Large	0	28℃	Tank2	0.2μm	313.391	330.484	451.781	365.219		Large	18	28℃	Tank2	0.2μm	45.4985	37.1917	54.8281	45.8394
Small	0	28℃	Tank3	10μm	384.995	554.454	513.816	484.421		Small	18	28℃	Tank3	10μm	24.5703	16.6746	18.7289	19.9913												Large	0	28℃	Tank3	10μm	118323	118304	126045	120891		Large	18	28℃	Tank3	10μm	287.304	299.339	242.145	276.263
Small	0	28℃	Tank3	3μm	348.904	305.748	366.348	340.333		Small	18	28℃	Tank3	3μm	0	18.4951	0	6.16503												Large	0	28℃	Tank3	3μm	27130.6	21647.7	27177.9	25318.7		Large	18	28℃	Tank3	3μm	359.204	374.266	509.352	414.274
Small	0	28℃	Tank3	0.8μm	176.084	130.556	164.55	157.063		Small	18	28℃	Tank3	0.8μm	5.5894	0	0	1.86313												Large	0	28℃	Tank3	0.8μm	6802.32	8416.31	9334.3	8184.31		Large	18	28℃	Tank3	0.8μm	380.848	380.519	281.993	347.787
Small	0	28℃	Tank3	0.2μm	45.3891	33.6751	72.3785	50.4809		Small	18	28℃	Tank3	0.2μm	0	5.41585	0	1.80528												Large	0	28℃	Tank3	0.2μm	4108.11	4098.83	4619.35	4275.43		Large	18	28℃	Tank3	0.2μm	168.523	173.058	158.041	166.541
Small	0	28℃	Tank4	10μm	356.031	266.905	329.521	317.486		Small	18	28℃	Tank4	10μm	0	3.02766	0	1.00922												Large	0	28℃	Tank4	10μm	71515.7	74750.5	69997.9	72088		Large	18	28℃	Tank4	10μm	77.3692	159.852	181.97	139.73
Small	0	28℃	Tank4	3μm	57.8062	64.2103	62.5169	61.5112		Small	18	28℃	Tank4	3μm	0	17.4546	30.244	15.8995												Large	0	28℃	Tank4	3μm	13348.6	13156.2	13267	13257.2		Large	18	28℃	Tank4	3μm	34.9064	30.5206	37.5027	34.3099
Small	0	28℃	Tank4	0.8μm	0	0	4.36982	1.45661		Small	18	28℃	Tank4	0.8μm	0	0	0	0												Large	0	28℃	Tank4	0.8μm	2873.75	3792.33	3347.16	3337.75		Large	18	28℃	Tank4	0.8μm	548.45	603.389	430.028	527.289
Small	0	28℃	Tank4	0.2μm	0	13.4569	9.86709	7.77467		Small	18	28℃	Tank4	0.2μm	0	0	0	0												Large	0	28℃	Tank4	0.2μm	4801.44	4754.05	4451.96	4669.15		Large	18	28℃	Tank4	0.2μm	413.893	325.371	311.256	350.173
[truncated: 9 more columns]
